# Supplementary material for: (Z)-Methyl 3-(2,4-dichloro­phen­yl)-2-[(2-formyl­phen­oxy)meth­yl]acrylate
Source: Acta Crystallogr Sect E Struct Rep Online. 2011 Sep 30;67(Pt 10):o2738. doi: 10.1107/S1600536811037925 (PMC3201315; doi:10.1107/S1600536811037925)
Supplement: Supplementary file 1 [file e-67-o2738-sup1.cif]

##############################################################################
#                                                                            #
# This CIF contains the data in a paper accepted for publication in          #
# Acta Crystallographica Section E. It conforms to the requirements of       #
# Notes for Authors for Acta Crystallographica Section E, and has been       #
# peer reviewed under the auspices of the IUCr Commission on Journals.       #
#                                                                            #
# Full details of the Crystallographic Information File format               #
# are given in the paper "The Crystallographic Information File (CIF):       #
# a New Standard Archive File for Crystallography" by S. R. Hall, F. H.      #
# Allen and I. D. Brown [Acta Cryst. (1991), A47, 655-685].                  #
#                                                                            #
# The current version of the core CIF dictionary is obtainable from          #
# ftp://ftp.iucr.org/pub/cif_core.dic.                                       #
#                                                                            #
# Software is freely available for graphical display of the structure(s)     #
# in this CIF. For information consult the CIF software page                 #
# http://www.iucr.org/resources/cif/software.                                #
#                                                                            #
# This file may be used for bona fide research purposes within the           #
# scientific community so long as proper attribution is given to the journal # 
# article from which it was obtained.                                        #
#                                                                            #
##############################################################################
data_global
_audit_creation_method     SHELXL-97
_journal_date_recd_electronic     2011-08-17
_journal_date_accepted     2011-09-16
_journal_name_full     'Acta Crystallographica, Section E'
_journal_year     2011
_journal_volume     67
_journal_issue     10
_journal_page_first     o2738
_journal_page_last     o2738
_journal_paper_category     QO
_journal_coeditor_code     RK2294
_publ_contact_author_name     'K. Sethusankar'
_publ_contact_author_address
;
   Department of Physics
   RKM Vivekananda College (Autonomous)
   Chennai 600 004
   India
;
_publ_contact_author_email     'ksethusankar@yahoo.co.in'
_publ_contact_author_fax     '044 091 2499 3057'
_publ_contact_author_phone     '044 091 24484170'
_publ_section_title
;
(<i>Z</i>)-Methyl 3-(2,4-dichlorophenyl)-2-[(2-formylphenoxy)methyl]acrylate
;
loop_
    _publ_author_name
    _publ_author_address
    'Rajeswari Gangadharan'
;
Department of Physics
Ethiraj College for Women (Autonomous)
Chennai 600 008
India
;
    'K. Sethusankar'
;
Department of Physics
RKM Vivekananda College (Autonomous)
Chennai 600 004
India
;
    'Raman Selvakumar'
;
Department of Organic Chemistry
University of Madras
Maraimalai Campus
Chennai 600 025
India
;
    'Manickam Bakthadoss'
;
Department of Organic Chemistry
University of Madras
Maraimalai Campus
Chennai 600 025
India
;
data_I
_audit_creation_method     SHELXL-97
_chemical_name_systematic
;
(<i>Z</i>)-Methyl 3-(2,4-dichlorophenyl)-2-[(2-formylphenoxy)methyl]acrylate
;
_chemical_name_common     ?
_chemical_formula_moiety     'C18 H14 Cl2 O4'
_chemical_formula_sum     'C18 H14 Cl2 O4'
_chemical_formula_iupac     'C18 H14 Cl2 O4'
_chemical_formula_weight     365.19
_chemical_melting_point     ?
_symmetry_cell_setting     monoclinic
_symmetry_space_group_name_H-M     'P 21/n'
_symmetry_space_group_name_Hall     '-P 2yn'
loop_
    _symmetry_equiv_pos_as_xyz
    'x, y, z'
    '-x+1/2, y+1/2, -z+1/2'
    '-x, -y, -z'
    'x-1/2, -y-1/2, z-1/2'
_cell_length_a     17.8151(7)
_cell_length_b     4.9870(2)
_cell_length_c     18.8418(8)
_cell_angle_alpha     90.00
_cell_angle_beta     97.834(2)
_cell_angle_gamma     90.00
_cell_volume     1658.36(12)
_cell_formula_units_Z     4
_cell_measurement_reflns_used     5036
_cell_measurement_theta_min     1.48
_cell_measurement_theta_max     30.57
_cell_measurement_temperature     295(2)
_exptl_crystal_description     'block'
_exptl_crystal_colour     'colourless'
_exptl_crystal_size_max     0.20
_exptl_crystal_size_mid     0.20
_exptl_crystal_size_min     0.20
_exptl_crystal_density_diffrn     1.463
_exptl_crystal_density_meas     ?
_exptl_crystal_density_method     'not measured'
_exptl_crystal_F_000     752
_exptl_absorpt_coefficient_mu     0.410
_exptl_absorpt_correction_type     none
_exptl_absorpt_process_details     ?
_exptl_absorpt_correction_T_min     ?
_exptl_absorpt_correction_T_max     ?
_exptl_special_details     ?
_diffrn_ambient_temperature     295(2)
_diffrn_radiation_type     'MoK\a'
_diffrn_radiation_wavelength     0.71073
_diffrn_radiation_source     'fine--focus sealed tube'
_diffrn_radiation_monochromator     'graphite'
_diffrn_measurement_device_type     'Bruker Kappa APEXII CCD'
_diffrn_measurement_method     '\w and \f'
_diffrn_detector_area_resol_mean     ?
_diffrn_reflns_number     20245
_diffrn_reflns_av_R_equivalents     0.0318
_diffrn_reflns_av_sigmaI/netI     0.0342
_diffrn_reflns_theta_min     1.48
_diffrn_reflns_theta_max     30.57
_diffrn_reflns_theta_full     30.57
_diffrn_measured_fraction_theta_max     0.989
_diffrn_measured_fraction_theta_full     0.989
_diffrn_reflns_limit_h_min     -25
_diffrn_reflns_limit_h_max     25
_diffrn_reflns_limit_k_min     -7
_diffrn_reflns_limit_k_max     3
_diffrn_reflns_limit_l_min     -26
_diffrn_reflns_limit_l_max     26
_diffrn_standards_number     ?
_diffrn_standards_interval_count     ?
_diffrn_standards_interval_time     ?
_diffrn_standards_decay_%     ?
_refine_special_details
;
 Refinement of <i>F</i>^2^ against ALL reflections. The weighted
 <i>R</i>--factor <i>wR</i> and goodness of fit <i>S</i> are based on
 <i>F</i>^2^, conventional <i>R</i>--factors <i>R</i> are based on <i>F</i>,
 with <i>F</i> set to zero for negative <i>F</i>^2^. The threshold expression
 of <i>F</i>^2^ > \s(<i>F</i>^2^) is used only for calculating
 <i>R</i>--factors(gt) <i>etc</i>. and is not relevant to the choice of
 reflections for refinement. <i>R</i>--factors based on <i>F</i>^2^ are
 statistically about twice as large as those based on <i>F</i>, and
 <i>R</i>--factors based on ALL data will be even larger.
;
_reflns_number_total     5036
_reflns_number_gt     3310
_reflns_threshold_expression     I>2\s(I)
_refine_ls_structure_factor_coef     Fsqd
_refine_ls_matrix_type     full
_refine_ls_R_factor_all     0.0866
_refine_ls_R_factor_gt     0.0508
_refine_ls_wR_factor_gt     0.1246
_refine_ls_wR_factor_ref     0.1494
_refine_ls_goodness_of_fit_ref     1.081
_refine_ls_restrained_S_all     1.081
_refine_ls_number_reflns     5036
_refine_ls_number_parameters     218
_refine_ls_number_restraints     0
_refine_ls_hydrogen_treatment     constr
_refine_ls_weighting_scheme     calc
_refine_ls_weighting_details
         'calc w=1/[\s^2^(Fo^2^)+(0.0511P)^2^+1.2391P] where P=(Fo^2^+2Fc^2^)/3'
_atom_sites_solution_hydrogens     geom
_atom_sites_solution_primary     direct
_atom_sites_solution_secondary     difmap
_refine_ls_shift/su_max     0.001
_refine_ls_shift/su_mean     0.000
_refine_diff_density_max     0.437
_refine_diff_density_min     -0.312
_refine_ls_extinction_method     none
_refine_ls_extinction_coef     ?
loop_
    _atom_type_symbol
    _atom_type_description
    _atom_type_scat_dispersion_real
    _atom_type_scat_dispersion_imag
    _atom_type_scat_source
    'C' 'C' 0.0033 0.0016
                         'International Tables Vol C Tables 4.2.6.8 and 6.1.1.4'
    'H' 'H' 0.0000 0.0000
                         'International Tables Vol C Tables 4.2.6.8 and 6.1.1.4'
    'O' 'O' 0.0106 0.0060
                         'International Tables Vol C Tables 4.2.6.8 and 6.1.1.4'
    'Cl' 'Cl' 0.1484 0.1585
                         'International Tables Vol C Tables 4.2.6.8 and 6.1.1.4'
_computing_data_collection     '<i>APEX2</i> (Bruker, 2008)'
_computing_cell_refinement     '<i>SAINT</i> (Bruker, 2008)'
_computing_data_reduction     '<i>SAINT</i> (Bruker, 2008)'
_computing_structure_solution     '<i>SHELXS97</i> (Sheldrick, 2008)'
_computing_structure_refinement     '<i>SHELXL97</i> (Sheldrick, 2008)'
_computing_molecular_graphics     '<i>ORTEP-3</i> (Farrugia, 1997)'
_computing_publication_material
              '<i>SHELXL97</i> (Sheldrick, 2008) and <i>PLATON</i> (Spek, 2009)'
loop_
    _atom_site_type_symbol
    _atom_site_label
    _atom_site_fract_x
    _atom_site_fract_y
    _atom_site_fract_z
    _atom_site_U_iso_or_equiv
    _atom_site_adp_type
    _atom_site_calc_flag
    _atom_site_refinement_flags
    _atom_site_occupancy
    _atom_site_symmetry_multiplicity
    _atom_site_disorder_assembly
    _atom_site_disorder_group
    C C1 0.50976(11) 0.5072(5) -0.12201(11) 0.0361(5) Uani d . 1 1 . .
    C C2 0.44223(13) 0.4038(6) -0.15665(13) 0.0485(6) Uani d . 1 1 . .
    H H2 0.3966 0.4732 -0.1461 0.058 Uiso calc R 1 1 . .
    C C3 0.44138(15) 0.2022(6) -0.20587(15) 0.0570(7) Uani d . 1 1 . .
    H H3 0.3957 0.1370 -0.2293 0.068 Uiso calc R 1 1 . .
    C C4 0.50939(15) 0.0966(6) -0.22037(13) 0.0535(7) Uani d . 1 1 . .
    H H4 0.5091 -0.0430 -0.2532 0.064 Uiso calc R 1 1 . .
    C C5 0.57791(13) 0.1942(5) -0.18709(12) 0.0433(5) Uani d . 1 1 . .
    H H5 0.6233 0.1199 -0.1968 0.052 Uiso calc R 1 1 . .
    C C6 0.57799(11) 0.4045(5) -0.13900(10) 0.0330(4) Uani d . 1 1 . .
    C C7 0.50730(12) 0.7188(5) -0.06754(13) 0.0448(5) Uani d . 1 1 . .
    H H7 0.5525 0.7996 -0.0480 0.054 Uiso calc R 1 1 . .
    C C8 0.71317(11) 0.4083(5) -0.11953(11) 0.0352(5) Uani d . 1 1 . .
    H H8A 0.7138 0.3953 -0.1708 0.042 Uiso calc R 1 1 . .
    H H8B 0.7190 0.2295 -0.0993 0.042 Uiso calc R 1 1 . .
    C C9 0.77651(11) 0.5838(4) -0.08667(10) 0.0320(4) Uani d . 1 1 . .
    C C10 0.80027(12) 0.7915(5) -0.13589(11) 0.0363(5) Uani d . 1 1 . .
    C C11 0.89107(15) 1.1174(6) -0.15499(15) 0.0550(7) Uani d . 1 1 . .
    H H11A 0.9213 1.0211 -0.1849 0.083 Uiso calc R 1 1 . .
    H H11B 0.9219 1.2478 -0.1272 0.083 Uiso calc R 1 1 . .
    H H11C 0.8503 1.2065 -0.1844 0.083 Uiso calc R 1 1 . .
    C C12 0.81596(11) 0.5482(5) -0.02196(10) 0.0341(4) Uani d . 1 1 . .
    H H12 0.8557 0.6672 -0.0090 0.041 Uiso calc R 1 1 . .
    C C13 0.80390(11) 0.3428(5) 0.03113(10) 0.0336(4) Uani d . 1 1 . .
    C C14 0.86531(11) 0.2247(5) 0.07368(11) 0.0385(5) Uani d . 1 1 . .
    C C15 0.85715(12) 0.0298(5) 0.12376(11) 0.0406(5) Uani d . 1 1 . .
    H H15 0.8992 -0.0465 0.1510 0.049 Uiso calc R 1 1 . .
    C C16 0.78493(12) -0.0490(5) 0.13245(11) 0.0355(4) Uani d . 1 1 . .
    C C17 0.72198(12) 0.0627(5) 0.09273(12) 0.0396(5) Uani d . 1 1 . .
    H H17 0.6736 0.0076 0.0994 0.048 Uiso calc R 1 1 . .
    C C18 0.73194(11) 0.2575(5) 0.04289(11) 0.0379(5) Uani d . 1 1 . .
    H H18 0.6895 0.3343 0.0163 0.046 Uiso calc R 1 1 . .
    O O1 0.44948(10) 0.7910(5) -0.04748(11) 0.0678(6) Uani d . 1 1 . .
    O O2 0.64275(7) 0.5222(3) -0.10540(8) 0.0383(4) Uani d . 1 1 . .
    O O3 0.76863(12) 0.8266(4) -0.19514(9) 0.0619(5) Uani d . 1 1 . .
    O O4 0.86052(9) 0.9328(4) -0.10778(9) 0.0506(4) Uani d . 1 1 . .
    Cl Cl1 0.77343(4) -0.29394(13) 0.19535(3) 0.04866(17) Uani d . 1 1 . .
    Cl Cl2 0.95702(3) 0.3180(2) 0.06295(4) 0.0730(3) Uani d . 1 1 . .
loop_
    _atom_site_aniso_label
    _atom_site_aniso_U_11
    _atom_site_aniso_U_22
    _atom_site_aniso_U_33
    _atom_site_aniso_U_12
    _atom_site_aniso_U_13
    _atom_site_aniso_U_23
    C1 0.0322(9) 0.0358(12) 0.0396(10) 0.0000(9) 0.0021(8) 0.0067(9)
    C2 0.0342(11) 0.0538(16) 0.0554(14) -0.0046(11) -0.0011(9) 0.0064(12)
    C3 0.0452(13) 0.0623(19) 0.0596(15) -0.0194(13) -0.0069(11) -0.0025(14)
    C4 0.0615(16) 0.0502(17) 0.0471(13) -0.0177(13) 0.0015(11) -0.0084(12)
    C5 0.0444(12) 0.0437(14) 0.0416(11) -0.0037(10) 0.0055(9) -0.0036(10)
    C6 0.0311(9) 0.0340(12) 0.0329(9) -0.0020(8) 0.0007(7) 0.0038(8)
    C7 0.0311(10) 0.0473(15) 0.0557(13) 0.0040(10) 0.0045(9) -0.0018(11)
    C8 0.0306(9) 0.0370(12) 0.0381(10) 0.0034(8) 0.0058(8) -0.0056(9)
    C9 0.0297(9) 0.0323(11) 0.0355(9) 0.0038(8) 0.0095(7) -0.0019(8)
    C10 0.0395(10) 0.0320(12) 0.0390(10) 0.0048(9) 0.0113(8) -0.0029(9)
    C11 0.0554(15) 0.0443(16) 0.0707(17) -0.0052(12) 0.0279(13) 0.0070(13)
    C12 0.0302(9) 0.0358(12) 0.0370(10) -0.0040(8) 0.0067(7) -0.0030(9)
    C13 0.0321(9) 0.0367(13) 0.0321(9) -0.0015(8) 0.0052(7) -0.0017(8)
    C14 0.0274(9) 0.0489(14) 0.0390(10) -0.0018(9) 0.0038(8) 0.0005(10)
    C15 0.0346(10) 0.0477(15) 0.0382(11) 0.0044(10) 0.0008(8) 0.0040(10)
    C16 0.0402(10) 0.0320(12) 0.0348(9) 0.0008(9) 0.0073(8) 0.0011(8)
    C17 0.0306(9) 0.0428(14) 0.0466(11) -0.0009(9) 0.0095(8) 0.0032(10)
    C18 0.0288(9) 0.0443(14) 0.0410(10) 0.0051(9) 0.0058(8) 0.0053(9)
    O1 0.0378(9) 0.0831(16) 0.0839(14) 0.0108(10) 0.0135(9) -0.0210(12)
    O2 0.0259(6) 0.0416(9) 0.0468(8) 0.0029(6) 0.0022(6) -0.0116(7)
    O3 0.0852(14) 0.0552(13) 0.0422(9) -0.0142(10) -0.0025(9) 0.0084(9)
    O4 0.0436(9) 0.0537(12) 0.0549(10) -0.0114(8) 0.0081(7) 0.0109(8)
    Cl1 0.0563(3) 0.0425(4) 0.0483(3) 0.0043(3) 0.0113(2) 0.0107(3)
    Cl2 0.0285(3) 0.1081(7) 0.0808(5) -0.0100(3) 0.0017(3) 0.0344(5)
_geom_special_details
;
 All s.u.'s (except the s.u. in the dihedral angle between two l.s. planes)
 are estimated using the full covariance matrix. The cell s.u.'s are taken
 into account individually in the estimation of s.u.'s in distances, angles
 and torsion angles; correlations between s.u.'s in cell parameters are only
 used when they are defined by crystal symmetry. An approximate (isotropic)
 treatment of cell s.u.'s is used for estimating s.u.'s involving l.s. planes.
;
loop_
    _geom_bond_atom_site_label_1
    _geom_bond_atom_site_label_2
    _geom_bond_site_symmetry_2
    _geom_bond_distance
    _geom_bond_publ_flag
    C1 C2 . 1.387(3) ?
    C1 C6 . 1.396(3) ?
    C1 C7 . 1.477(3) ?
    C2 C3 . 1.367(4) ?
    C2 H2 . 0.9300 ?
    C3 C4 . 1.382(4) ?
    C3 H3 . 0.9300 ?
    C4 C5 . 1.383(3) ?
    C4 H4 . 0.9300 ?
    C5 C6 . 1.386(3) ?
    C5 H5 . 0.9300 ?
    C6 O2 . 1.370(2) ?
    C7 O1 . 1.200(3) ?
    C7 H7 . 0.9300 ?
    C8 O2 . 1.435(2) ?
    C8 C9 . 1.494(3) ?
    C8 H8A . 0.9700 ?
    C8 H8B . 0.9700 ?
    C9 C12 . 1.334(3) ?
    C9 C10 . 1.490(3) ?
    C10 O3 . 1.193(3) ?
    C10 O4 . 1.332(3) ?
    C11 O4 . 1.438(3) ?
    C11 H11A . 0.9600 ?
    C11 H11B . 0.9600 ?
    C11 H11C . 0.9600 ?
    C12 C13 . 1.468(3) ?
    C12 H12 . 0.9300 ?
    C13 C14 . 1.396(3) ?
    C13 C18 . 1.397(3) ?
    C14 C15 . 1.376(3) ?
    C14 Cl2 . 1.737(2) ?
    C15 C16 . 1.376(3) ?
    C15 H15 . 0.9300 ?
    C16 C17 . 1.378(3) ?
    C16 Cl1 . 1.733(2) ?
    C17 C18 . 1.379(3) ?
    C17 H17 . 0.9300 ?
    C18 H18 . 0.9300 ?
loop_
    _geom_angle_atom_site_label_1
    _geom_angle_atom_site_label_2
    _geom_angle_atom_site_label_3
    _geom_angle_site_symmetry_1
    _geom_angle_site_symmetry_3
    _geom_angle
    _geom_angle_publ_flag
    C2 C1 C6 . . 118.8(2) ?
    C2 C1 C7 . . 119.1(2) ?
    C6 C1 C7 . . 122.06(19) ?
    C3 C2 C1 . . 121.4(2) ?
    C3 C2 H2 . . 119.3 ?
    C1 C2 H2 . . 119.3 ?
    C2 C3 C4 . . 119.0(2) ?
    C2 C3 H3 . . 120.5 ?
    C4 C3 H3 . . 120.5 ?
    C3 C4 C5 . . 121.3(3) ?
    C3 C4 H4 . . 119.3 ?
    C5 C4 H4 . . 119.3 ?
    C4 C5 C6 . . 119.0(2) ?
    C4 C5 H5 . . 120.5 ?
    C6 C5 H5 . . 120.5 ?
    O2 C6 C5 . . 123.51(19) ?
    O2 C6 C1 . . 116.20(19) ?
    C5 C6 C1 . . 120.28(19) ?
    O1 C7 C1 . . 122.8(2) ?
    O1 C7 H7 . . 118.6 ?
    C1 C7 H7 . . 118.6 ?
    O2 C8 C9 . . 108.75(17) ?
    O2 C8 H8A . . 109.9 ?
    C9 C8 H8A . . 109.9 ?
    O2 C8 H8B . . 109.9 ?
    C9 C8 H8B . . 109.9 ?
    H8A C8 H8B . . 108.3 ?
    C12 C9 C10 . . 120.18(19) ?
    C12 C9 C8 . . 125.1(2) ?
    C10 C9 C8 . . 114.33(17) ?
    O3 C10 O4 . . 123.2(2) ?
    O3 C10 C9 . . 123.1(2) ?
    O4 C10 C9 . . 113.71(18) ?
    O4 C11 H11A . . 109.5 ?
    O4 C11 H11B . . 109.5 ?
    H11A C11 H11B . . 109.5 ?
    O4 C11 H11C . . 109.5 ?
    H11A C11 H11C . . 109.5 ?
    H11B C11 H11C . . 109.5 ?
    C9 C12 C13 . . 127.44(19) ?
    C9 C12 H12 . . 116.3 ?
    C13 C12 H12 . . 116.3 ?
    C14 C13 C18 . . 116.4(2) ?
    C14 C13 C12 . . 120.66(18) ?
    C18 C13 C12 . . 122.91(18) ?
    C15 C14 C13 . . 122.98(19) ?
    C15 C14 Cl2 . . 117.26(16) ?
    C13 C14 Cl2 . . 119.75(17) ?
    C14 C15 C16 . . 118.11(19) ?
    C14 C15 H15 . . 120.9 ?
    C16 C15 H15 . . 120.9 ?
    C15 C16 C17 . . 121.6(2) ?
    C15 C16 Cl1 . . 118.83(17) ?
    C17 C16 Cl1 . . 119.53(17) ?
    C16 C17 C18 . . 118.94(19) ?
    C16 C17 H17 . . 120.5 ?
    C18 C17 H17 . . 120.5 ?
    C17 C18 C13 . . 121.90(19) ?
    C17 C18 H18 . . 119.0 ?
    C13 C18 H18 . . 119.0 ?
    C6 O2 C8 . . 116.56(16) ?
    C10 O4 C11 . . 116.43(19) ?
loop_
    _geom_torsion_atom_site_label_1
    _geom_torsion_atom_site_label_2
    _geom_torsion_atom_site_label_3
    _geom_torsion_atom_site_label_4
    _geom_torsion_site_symmetry_1
    _geom_torsion_site_symmetry_2
    _geom_torsion_site_symmetry_3
    _geom_torsion_site_symmetry_4
    _geom_torsion
    _geom_torsion_publ_flag
    C6 C1 C2 C3 . . . . 1.0(4) ?
    C7 C1 C2 C3 . . . . -178.0(2) ?
    C1 C2 C3 C4 . . . . 1.1(4) ?
    C2 C3 C4 C5 . . . . -1.2(4) ?
    C3 C4 C5 C6 . . . . -0.8(4) ?
    C4 C5 C6 O2 . . . . -177.4(2) ?
    C4 C5 C6 C1 . . . . 3.0(3) ?
    C2 C1 C6 O2 . . . . 177.3(2) ?
    C7 C1 C6 O2 . . . . -3.8(3) ?
    C2 C1 C6 C5 . . . . -3.1(3) ?
    C7 C1 C6 C5 . . . . 175.9(2) ?
    C2 C1 C7 O1 . . . . 6.2(4) ?
    C6 C1 C7 O1 . . . . -172.7(2) ?
    O2 C8 C9 C12 . . . . 94.7(2) ?
    O2 C8 C9 C10 . . . . -92.5(2) ?
    C12 C9 C10 O3 . . . . 177.6(2) ?
    C8 C9 C10 O3 . . . . 4.4(3) ?
    C12 C9 C10 O4 . . . . -1.9(3) ?
    C8 C9 C10 O4 . . . . -175.07(18) ?
    C10 C9 C12 C13 . . . . -175.53(19) ?
    C8 C9 C12 C13 . . . . -3.1(3) ?
    C9 C12 C13 C14 . . . . 143.0(2) ?
    C9 C12 C13 C18 . . . . -38.0(3) ?
    C18 C13 C14 C15 . . . . 1.5(3) ?
    C12 C13 C14 C15 . . . . -179.4(2) ?
    C18 C13 C14 Cl2 . . . . -179.99(17) ?
    C12 C13 C14 Cl2 . . . . -0.9(3) ?
    C13 C14 C15 C16 . . . . -0.7(4) ?
    Cl2 C14 C15 C16 . . . . -179.27(18) ?
    C14 C15 C16 C17 . . . . -0.2(3) ?
    C14 C15 C16 Cl1 . . . . -179.91(18) ?
    C15 C16 C17 C18 . . . . 0.3(4) ?
    Cl1 C16 C17 C18 . . . . 179.96(17) ?
    C16 C17 C18 C13 . . . . 0.6(3) ?
    C14 C13 C18 C17 . . . . -1.4(3) ?
    C12 C13 C18 C17 . . . . 179.5(2) ?
    C5 C6 O2 C8 . . . . -3.0(3) ?
    C1 C6 O2 C8 . . . . 176.68(18) ?
    C9 C8 O2 C6 . . . . 172.41(17) ?
    O3 C10 O4 C11 . . . . -5.7(3) ?
    C9 C10 O4 C11 . . . . 173.79(19) ?
loop_
    _geom_hbond_atom_site_label_D
    _geom_hbond_atom_site_label_H
    _geom_hbond_atom_site_label_A
    _geom_hbond_site_symmetry_A
    _geom_hbond_distance_DH
    _geom_hbond_distance_HA
    _geom_hbond_distance_DA
    _geom_hbond_angle_DHA
    C17 H17 O1 3_665 0.93 2.49 3.143(3) 128
