# Supplementary material for: (Z)-Methyl 3-(2,4-dichloro­phen­yl)-2-[(2-formyl­phen­oxy)meth­yl]acrylate
Source: Acta Crystallogr Sect E Struct Rep Online. 2011 Sep 30;67(Pt 10):o2738. doi: 10.1107/S1600536811037925 (PMC3201315; doi:10.1107/S1600536811037925)
Supplement: Supplementary file 2 [file e-67-o2738-Isup2.hkl]

#
# h,k,l, Fc-squared, Fo-squared, sigma(Fo-squared) and status flag
#
data_I
_shelx_title ' PRSK24 in P2(1)/n'
_shelx_refln_list_code          4
_shelx_F_calc_maximum      222.00
_exptl_crystal_F_000       752.00
_reflns_d_resolution_high  0.6986
 
loop_
 _symmetry_equiv_pos_as_xyz
 'x, y, z'
 '-x+1/2, y+1/2, -z+1/2'
 '-x, -y, -z'
 'x-1/2, -y-1/2, z-1/2'
 
_cell_length_a    17.8151
_cell_length_b     4.9870
_cell_length_c    18.8418
_cell_angle_alpha  90.000
_cell_angle_beta   97.834
_cell_angle_gamma  90.000
 
_shelx_F_squared_multiplier     1.000
 
loop_
 _refln_index_h
 _refln_index_k
 _refln_index_l
 _refln_F_squared_calc
 _refln_F_squared_meas
 _refln_F_squared_sigma
 _refln_observed_status
   2   0   0     3210.17     2293.24     43.06 o
   4   0   0    13067.57    12928.13    182.33 o
   6   0   0     1556.19     1576.33     21.63 o
   8   0   0        5.97        1.96      1.43 o
  10   0   0     1391.33     1389.81     24.65 o
  12   0   0     3175.07     3193.70     53.38 o
  14   0   0     2077.60     1942.78     34.59 o
  16   0   0       79.57       72.58      4.90 o
  18   0   0      179.02      199.12     12.27 o
  20   0   0       27.10       26.58      6.99 o
  22   0   0      876.59      953.85     32.77 o
  24   0   0        4.30       14.28      7.43 o
   1   1   0     2111.88     2619.41     33.38 o
   2   1   0       91.38      105.45      1.64 o
   3   1   0     3225.05     3189.78     34.64 o
   4   1   0    10309.09    10319.70    115.93 o
   5   1   0     2610.74     2705.87     33.57 o
   6   1   0     3400.20     3539.67     32.97 o
   7   1   0     2601.85     2745.54     25.94 o
   8   1   0    10333.77    10880.93    104.13 o
   9   1   0      181.97      195.04      3.38 o
  10   1   0      723.53      712.96      8.85 o
  11   1   0       62.79       69.03      2.44 o
  12   1   0     1384.31     1297.68     15.85 o
  13   1   0      518.36      499.95      7.67 o
  14   1   0     1512.92     1508.14     19.64 o
  15   1   0      691.82      835.42     13.23 o
  16   1   0        1.81        2.90      1.85 o
  17   1   0      284.15      257.67      6.52 o
  18   1   0      267.86      269.46      6.76 o
  19   1   0        2.78       30.39      3.23 o
  20   1   0       18.63       14.90      3.25 o
  21   1   0        2.54       20.91      3.72 o
  22   1   0       17.66       21.96      4.05 o
  23   1   0       24.69       14.66      4.27 o
  24   1   0        3.31        1.34      3.72 o
  25   1   0       18.43       17.59      6.83 o
   1   2   0        0.93       -0.99      2.41 o
   2   2   0       10.54       11.08      1.67 o
   3   2   0        1.06        1.62      0.80 o
   4   2   0     4122.19     4306.37     49.56 o
   5   2   0      115.14      101.38      2.49 o
   6   2   0     2647.22     2723.64     36.79 o
   7   2   0      622.17      564.17      9.25 o
   8   2   0      460.32      470.30      8.42 o
   9   2   0       81.94       88.92      4.28 o
  10   2   0      207.80      203.71      4.48 o
  11   2   0       20.20       18.13      1.90 o
  12   2   0      263.65      272.65      4.80 o
  13   2   0       91.32       76.58      3.32 o
  14   2   0      244.26      208.48      7.60 o
  15   2   0       87.14       80.25      3.39 o
  16   2   0        1.11       -1.93      1.93 o
  17   2   0        0.24       11.95      3.59 o
  18   2   0       65.83       78.39      4.62 o
  19   2   0      315.98      321.58      9.10 o
  20   2   0        0.38       14.91      3.19 o
  21   2   0        1.44        3.06      3.50 o
  22   2   0       22.46       25.08      3.64 o
  23   2   0       90.18      131.73      6.18 o
  24   2   0       41.76       35.91      8.96 o
   1   3   0     2035.54     2546.38     66.44 o
   2   3   0       74.66       91.52      7.48 o
   3   3   0       38.57       26.65      4.74 o
   4   3   0       26.60       31.78      3.16 o
   5   3   0       58.24       65.96      2.67 o
   6   3   0        0.23       -1.00      1.00 o
   7   3   0       26.75       25.13      1.75 o
   8   3   0       74.94       66.62      2.79 o
   9   3   0       87.96       69.07      3.03 o
  10   3   0       14.32       10.29      2.36 o
  11   3   0      898.41      896.54     18.13 o
  12   3   0       54.69       53.61      4.83 o
  13   3   0       34.10       31.44      4.29 o
  14   3   0        0.63       -1.34      3.04 o
  15   3   0        0.69        7.99      3.71 o
  16   3   0      166.14      191.47     10.82 o
  17   3   0       25.60       30.97      6.50 o
  18   3   0        0.28        1.44      5.10 o
  19   3   0       25.44       24.47      6.87 o
  20   3   0        0.16       -1.19      5.98 o
  21   3   0       84.85      101.27     11.98 o
  22   3   0       95.10      138.56     23.87 o
   0   4   0      286.66      354.28     22.86 o
   1   4   0        0.12       -4.02      4.02 o
   2   4   0       56.92       88.89      8.80 o
   3   4   0       11.95        7.78      5.06 o
   4   4   0       21.34       19.39      5.77 o
   5   4   0        0.08       -4.04      4.04 o
   6   4   0      120.86      126.27     10.21 o
   7   4   0      441.20      465.08     27.59 o
   8   4   0      135.91      122.00      6.09 o
   9   4   0        0.06       -2.40      2.40 o
  10   4   0       54.76       51.46      3.70 o
  11   4   0       18.89       15.95      4.24 o
  12   4   0        2.69        0.56      3.06 o
  13   4   0        5.05       13.05      3.73 o
  14   4   0       86.10       90.93      6.55 o
  15   4   0      171.20      151.51      8.28 o
  16   4   0        1.81       -3.53      3.53 o
  17   4   0        0.40       -4.49      4.49 o
  18   4   0        3.75       -4.72      4.72 o
  19   4   0       37.99       31.02      6.96 o
  20   4   0        2.05        9.18      5.90 o
   1   5   0       31.10       44.93      8.42 o
   2   5   0       58.45       61.66     10.45 o
   3   5   0        0.59        1.51      5.61 o
   4   5   0      126.13      143.27     30.52 o
   5   5   0       81.30       84.24     10.27 o
   6   5   0      361.02      392.01     19.67 o
   7   5   0      592.51      609.99     35.88 o
   8   5   0      161.18      144.71     18.19 o
   9   5   0       36.65       23.21     11.05 o
  10   5   0       30.48       34.62     11.71 o
  11   5   0       67.21       61.90     13.72 o
  12   5   0        0.27       -2.80      3.76 o
  13   5   0        1.35       -2.76      4.18 o
  14   5   0        2.17       -0.78      4.66 o
  15   5   0       42.50       51.79      5.27 o
  16   5   0       29.05       33.86      5.48 o
  17   5   0        5.37        0.86      4.25 o
   0   6   0       31.88       41.05     13.57 o
   1   6   0       87.10      109.51     15.63 o
   2   6   0       13.54       21.88      8.40 o
   3   6   0       14.65       13.57      7.79 o
   4   6   0        3.98       -0.91      6.92 o
   5   6   0        2.90        5.18      9.80 o
   6   6   0       29.41       29.54     12.96 o
   7   6   0        5.08       -5.23      9.09 o
   8   6   0        0.01       -0.75      9.20 o
   9   6   0        9.01        3.87      9.75 o
  10   6   0        4.65        1.11      9.80 o
  11   6   0        7.95       11.56     11.36 o
  12   6   0        4.23        2.56      9.70 o
  13   6   0        0.00       -1.41      9.35 o
   1   7   0        1.24       -3.77      7.45 o
   2   7   0        0.00        3.52     11.46 o
   3   7   0        0.80        0.60     11.51 o
   4   7   0        0.69      -10.05     10.05 o
 -25   0   1       19.68       43.81     14.77 o
 -23   0   1        0.63       -0.21      6.24 o
 -21   0   1      350.36      416.80     19.14 o
 -19   0   1       61.18       71.01      8.58 o
 -17   0   1      263.25      266.34      8.83 o
 -15   0   1       73.07       74.80      5.90 o
 -13   0   1      319.91      337.53      8.89 o
 -11   0   1      398.87      332.35      8.24 o
  -9   0   1      396.90      362.41      8.22 o
  -7   0   1      457.06      493.51      9.67 o
  -5   0   1     2143.64     2049.39     27.94 o
  -3   0   1     5751.97     6026.86     85.44 o
  -1   0   1       18.36       -0.07      0.07 o
   1   0   1       49.67       -0.11      0.11 o
   3   0   1    17291.55    17045.36    241.36 o
   5   0   1     6289.90     6348.27     90.00 o
   7   0   1      276.06      276.86      6.30 o
   9   0   1       49.12       49.37      2.91 o
  11   0   1     1616.29     1679.40     29.52 o
  13   0   1     4253.24     4033.64     66.96 o
  15   0   1     1001.29      934.30     19.24 o
  17   0   1     1509.27     1447.30     32.76 o
  19   0   1       13.93       12.71      6.00 o
  21   0   1       12.66       19.41      7.12 o
  23   0   1      163.24      190.00     14.37 o
  25   0   1       12.79       14.02     11.56 o
 -25   1   1       32.14       35.79      4.96 o
 -24   1   1        0.02       -3.50      3.50 o
 -23   1   1        0.17       -3.52      3.52 o
 -22   1   1       21.33       18.05      3.91 o
 -21   1   1       49.31       47.23      4.50 o
 -20   1   1       39.74       45.25      3.91 o
 -19   1   1      252.63      252.20      6.76 o
 -18   1   1        8.63       48.15      5.30 o
 -17   1   1      501.74      548.28      9.39 o
 -16   1   1       30.83       34.98      2.64 o
 -15   1   1        0.10       12.83      2.17 o
 -14   1   1       45.94      122.47     23.14 o
 -13   1   1      763.83      768.70      9.95 o
 -12   1   1      136.71      164.43      8.13 o
 -11   1   1       33.62       17.27      1.46 o
 -10   1   1      187.09      142.43      2.89 o
  -9   1   1      513.60      505.86      6.12 o
  -8   1   1      367.33      392.84      4.86 o
  -7   1   1      481.97      424.29      4.96 o
  -6   1   1       45.33       52.22      1.41 o
  -5   1   1      760.07      801.08     11.89 o
  -4   1   1     2068.01     2011.77     24.42 o
  -3   1   1     5878.52     6103.73     73.86 o
  -2   1   1      688.81      771.23      9.99 o
  -1   1   1     8138.30     9828.81    114.19 o
   0   1   1     2194.54     2761.11     40.79 o
   1   1   1     1104.77     1327.95     16.90 o
   2   1   1     3142.15     3308.08     34.20 o
   3   1   1     2526.69     2613.17     30.49 o
   4   1   1      530.83      555.98      6.08 o
   5   1   1     3458.21     3556.96     36.30 o
   6   1   1      290.42      295.68      3.84 o
   7   1   1     1445.24     1573.57     16.13 o
   8   1   1      921.41      918.86     10.14 o
   9   1   1     2263.73     2256.01     23.99 o
  10   1   1      365.44      439.38      7.34 o
  11   1   1        7.30        7.67      1.34 o
  12   1   1       91.00      103.22      4.39 o
  13   1   1        2.09       -1.52      1.52 o
  14   1   1        0.52       -1.78      1.78 o
  15   1   1     1383.56     1494.81     21.13 o
  16   1   1       24.94       23.05      2.89 o
  17   1   1       17.19        8.82      2.81 o
  18   1   1        1.82       -2.36      2.36 o
  19   1   1      251.65      265.78     10.25 o
  20   1   1        0.11       39.25      6.35 o
  21   1   1      121.95      115.23      6.10 o
  22   1   1       29.20       50.88      5.17 o
  23   1   1       21.78       18.71      4.42 o
  24   1   1        2.44        0.71      4.43 o
 -24   2   1       13.49       21.27     12.79 o
 -23   2   1        5.80       14.81      3.38 o
 -22   2   1       17.31       19.25      3.43 o
 -21   2   1       35.28       36.07      3.78 o
 -20   2   1        4.08        4.33      2.79 o
 -19   2   1        7.64       52.17      4.88 o
 -18   2   1       85.78       82.95      4.62 o
 -17   2   1       42.51       30.66      2.78 o
 -16   2   1        1.67       -1.94      1.94 o
 -15   2   1       12.31       12.26      2.09 o
 -14   2   1      812.87      736.67     11.56 o
 -13   2   1        3.17       -1.32      1.32 o
 -12   2   1        0.53       -1.52      1.52 o
 -11   2   1      156.66      156.23      4.11 o
 -10   2   1      265.06      294.83      5.60 o
  -9   2   1      496.76      476.90      7.44 o
  -8   2   1      689.86      695.19     11.31 o
  -7   2   1        4.38        2.02      0.95 o
  -6   2   1     2245.55     2260.15     28.50 o
  -5   2   1      107.82      106.09      3.71 o
  -4   2   1       33.91       45.12      1.65 o
  -3   2   1       33.70       32.75      1.48 o
  -2   2   1     5144.86     6276.46    103.42 o
  -1   2   1      316.13      365.47     12.45 o
   0   2   1      341.72      378.51     13.77 o
   1   2   1     1505.18     1923.58     46.56 o
   2   2   1     1506.93     1738.83     38.82 o
   3   2   1        0.41       -0.76      0.76 o
   4   2   1     1435.46     1340.27     16.28 o
   5   2   1      513.99      486.10      6.87 o
   6   2   1       19.09       18.21      1.56 o
   7   2   1       13.33       21.83      1.70 o
   8   2   1      864.27      838.55     13.19 o
   9   2   1      913.83      967.15     15.59 o
  10   2   1       19.50       20.74      1.94 o
  11   2   1      253.14      248.38      4.37 o
  12   2   1       19.73       11.26      1.41 o
  13   2   1      249.72      234.37      4.85 o
  14   2   1       18.14       15.73      2.11 o
  15   2   1        5.07       -1.69      1.69 o
  16   2   1       44.77       52.11      4.48 o
  17   2   1      226.07      216.15      6.57 o
  18   2   1      156.98      149.69      6.09 o
  19   2   1       12.70       38.60      3.84 o
  20   2   1       95.47      101.40      5.45 o
  21   2   1       17.71       20.81      3.44 o
  22   2   1       13.56       19.93      3.60 o
  23   2   1      107.75      125.51      6.24 o
  24   2   1        0.66       15.69      7.76 o
 -22   3   1        5.30       24.64      7.94 o
 -21   3   1       58.39       92.02     10.49 o
 -20   3   1       20.51       15.14      6.69 o
 -19   3   1        7.30       -4.61      5.28 o
 -18   3   1       34.45       18.56      6.06 o
 -17   3   1       35.01       47.04      5.70 o
 -16   3   1       28.37       40.98      5.12 o
 -15   3   1       47.04       38.63      7.95 o
 -14   3   1        2.94        1.09      3.36 o
 -13   3   1      442.48      435.95     13.16 o
 -12   3   1        2.63       -0.84      2.77 o
 -11   3   1        6.24        8.46      4.13 o
 -10   3   1      503.91      448.66     10.46 o
  -9   3   1       47.08       44.87      3.32 o
  -8   3   1      132.90       99.64      3.42 o
  -7   3   1      196.77      180.41      4.51 o
  -6   3   1     1391.01     1356.68     18.32 o
  -5   3   1      343.91      376.67      6.76 o
  -4   3   1      838.89      919.89     19.63 o
  -3   3   1       96.23      100.77      7.58 o
  -2   3   1      393.37      448.55     16.57 o
  -1   3   1        0.32       -3.10      3.10 o
   0   3   1      104.77      120.90      8.11 o
   1   3   1      694.64      896.51     27.39 o
   2   3   1       57.59       57.29      9.62 o
   3   3   1      135.74      133.64      6.26 o
   4   3   1       35.36       34.00      2.08 o
   5   3   1      129.34      125.73      3.51 o
   6   3   1      753.78      786.33     10.54 o
   7   3   1        0.59       -0.99      1.08 o
   8   3   1      696.50      646.43     12.31 o
   9   3   1      710.74      721.26     11.70 o
  10   3   1      170.22      149.42      7.26 o
  11   3   1      304.58      289.91      9.84 o
  12   3   1      371.16      351.61     11.23 o
  13   3   1       69.33       93.37      7.23 o
  14   3   1        7.84       -0.55      3.18 o
  15   3   1       92.86       86.83      6.36 o
  16   3   1      413.27      436.66     17.43 o
  17   3   1       19.95       25.36      6.18 o
  18   3   1        0.01       -1.16      5.88 o
  19   3   1       27.67       17.34      6.77 o
  20   3   1        3.20        0.92      5.72 o
  21   3   1       26.30       19.17      9.25 o
  22   3   1        6.19       15.30     11.28 o
 -20   4   1        0.40        4.78      5.34 o
 -19   4   1       27.44       30.23      6.79 o
 -18   4   1       47.10       70.69      8.33 o
 -17   4   1        3.53       -2.23      4.65 o
 -16   4   1        8.11       -3.17      3.91 o
 -15   4   1       13.76       18.70      4.74 o
 -14   4   1       45.30       53.58      5.39 o
 -13   4   1        0.15        1.55      3.10 o
 -12   4   1      212.05      210.93      8.57 o
 -11   4   1        1.09       -1.53      2.72 o
 -10   4   1      228.87      207.33      6.63 o
  -9   4   1       20.41       12.86      3.58 o
  -8   4   1      105.74      110.49      7.44 o
  -7   4   1       80.53      102.35     13.97 o
  -6   4   1      479.23      486.63     28.24 o
  -5   4   1      100.15      116.73     11.18 o
  -4   4   1      225.20      251.35     13.41 o
  -3   4   1        7.09        5.48      4.80 o
  -2   4   1     1207.08     1466.60     43.35 o
  -1   4   1      546.34      638.30     23.45 o
   0   4   1      127.53      117.11      9.66 o
   1   4   1       94.78      100.93      9.02 o
   2   4   1      625.24      686.50     24.42 o
   3   4   1      191.11      217.90     12.63 o
   4   4   1      739.52      774.29     26.75 o
   5   4   1       10.32        6.22      5.17 o
   6   4   1      218.31      213.31     12.84 o
   7   4   1      311.15      287.38      9.96 o
   8   4   1      228.94      252.85     20.60 o
   9   4   1       33.74       35.83      5.30 o
  10   4   1        7.01        3.69      3.47 o
  11   4   1        2.57        0.98      2.82 o
  12   4   1       82.62       91.02      6.12 o
  13   4   1       26.64       30.11      4.35 o
  14   4   1       52.49       49.75      5.34 o
  15   4   1       25.68       29.48      4.86 o
  16   4   1       54.70       50.51      7.08 o
  17   4   1       81.06       71.36      8.26 o
  18   4   1        0.17       -4.65      4.65 o
  19   4   1        3.99        8.19      5.67 o
  20   4   1       32.28       41.22     15.83 o
 -18   5   1        1.76        0.61      4.32 o
 -17   5   1        8.12        7.70      4.50 o
 -16   5   1       27.19       19.20      4.44 o
 -15   5   1       14.20       17.62      4.07 o
 -14   5   1       41.68       42.07      6.68 o
 -13   5   1        5.14       -1.10      4.21 o
 -12   5   1       74.21       70.24      6.77 o
 -11   5   1        5.03        0.20      8.09 o
 -10   5   1      134.64      134.16     17.74 o
  -9   5   1        0.49       -7.44      7.44 o
  -8   5   1      170.53      186.36     20.25 o
  -7   5   1        3.65        4.82      9.35 o
  -6   5   1      107.81      104.41     15.98 o
  -5   5   1       16.02       17.79      9.55 o
  -4   5   1      139.43      152.60     12.77 o
  -3   5   1        3.42       10.40      6.21 o
  -2   5   1        4.50       -4.51      5.34 o
  -1   5   1       52.97       49.86      8.51 o
   0   5   1        3.05        0.71      5.09 o
   1   5   1       34.03       40.14      8.16 o
   2   5   1       26.45       26.92      7.31 o
   3   5   1        0.08       -4.53      5.32 o
   4   5   1       10.34        6.78      6.28 o
   5   5   1      120.71      140.24     12.51 o
   6   5   1      552.49      544.62     23.54 o
   7   5   1      213.18      222.04     21.20 o
   8   5   1       81.22      102.40     15.93 o
   9   5   1       99.67       95.67     15.38 o
  10   5   1      131.73      143.70     17.89 o
  11   5   1       49.65       46.51      5.86 o
  12   5   1        8.95       10.08      4.53 o
  13   5   1        6.52        2.99      4.74 o
  14   5   1        0.67        2.14      4.91 o
  15   5   1        0.63        0.90      6.33 o
  16   5   1       14.85       14.96      5.35 o
  17   5   1        1.35        3.24      5.58 o
 -13   6   1        0.00       -5.88      9.45 o
 -12   6   1       10.31        3.67     10.35 o
 -11   6   1        1.54       -7.39      8.84 o
 -10   6   1        0.35       -1.46      9.70 o
  -9   6   1        0.00       -8.34      8.54 o
  -8   6   1       38.11       40.60     13.42 o
  -7   6   1       58.15       46.43     14.02 o
  -6   6   1        8.12        8.04     10.25 o
  -5   6   1        4.13        2.06      9.45 o
  -4   6   1        2.90       -1.46      9.80 o
  -3   6   1        0.06       -4.36      6.29 o
  -2   6   1      136.81      153.16     14.56 o
  -1   6   1        0.43       -1.99      7.56 o
   0   6   1       40.99       52.27     10.12 o
   1   6   1        2.71        2.30      6.71 o
   2   6   1       61.13       67.42     10.90 o
   3   6   1        0.56       -0.40      6.62 o
   4   6   1       37.86       29.96      8.77 o
   5   6   1        8.37       13.58      7.58 o
   6   6   1        0.13       -3.37      9.20 o
   7   6   1       42.34       45.17     13.92 o
   8   6   1       16.74       20.75     12.21 o
   9   6   1        1.95        8.99     10.90 o
  10   6   1        8.38        0.75     10.45 o
  11   6   1        1.92        8.59     11.10 o
  12   6   1        7.18        2.96     10.85 o
  13   6   1        0.02        6.98     11.71 o
  -4   7   1       30.93       33.21     15.27 o
  -3   7   1        1.54       -9.14     10.25 o
  -2   7   1        3.42       12.76     12.41 o
  -1   7   1       27.64       37.13     15.02 o
   0   7   1        0.86       -6.09      7.04 o
   1   7   1        7.98        7.10      8.35 o
   2   7   1        0.10       -6.83      6.83 o
   3   7   1        2.29       -3.32     11.05 o
   4   7   1        0.72       14.62     12.66 o
 -24   0   2        0.05        0.74      6.31 o
 -22   0   2      429.85      449.49     20.67 o
 -20   0   2      450.22      468.09     20.01 o
 -18   0   2        2.01       -0.97      3.57 o
 -16   0   2      242.92      220.37      7.74 o
 -14   0   2     1054.87     1051.65     20.54 o
 -12   0   2      640.54      540.47     11.80 o
 -10   0   2     2758.68     2612.36     43.63 o
  -8   0   2     3435.63     3421.49     55.62 o
  -6   0   2     2138.34     2092.53     28.12 o
  -4   0   2      491.32      518.91      7.87 o
  -2   0   2      496.80      486.71      6.86 o
   0   0   2     1181.03      840.85     29.12 o
   2   0   2     3025.11     3166.69     45.57 o
   4   0   2       15.32       25.45      1.42 o
   6   0   2     5829.45     5378.77    116.50 o
   8   0   2       56.88       52.29      2.90 o
  10   0   2        4.64       -1.51      1.51 o
  12   0   2     1496.02     1495.59     27.08 o
  14   0   2       74.02       56.11      4.47 o
  16   0   2      511.32      480.83     12.35 o
  18   0   2      276.67      278.84     14.48 o
  20   0   2        7.72       12.80      6.26 o
  22   0   2       53.36       47.78      9.40 o
  24   0   2       77.12       95.47     17.74 o
 -25   1   2        0.47        5.96      4.06 o
 -24   1   2       18.01       10.34      4.04 o
 -23   1   2       34.64       30.18      6.22 o
 -22   1   2       44.17       46.58      4.69 o
 -21   1   2        0.40        5.44      3.32 o
 -20   1   2       12.30       12.06      3.16 o
 -19   1   2       72.12      100.07      4.55 o
 -18   1   2      153.11      149.97      4.69 o
 -17   1   2       31.52       87.86      6.36 o
 -16   1   2       37.01       40.04      3.69 o
 -15   1   2      667.80      637.61     10.06 o
 -14   1   2        7.80       11.24      1.81 o
 -13   1   2      782.80      761.73     10.37 o
 -12   1   2      806.68      777.83     10.30 o
 -11   1   2        4.01       -1.17      1.17 o
 -10   1   2       33.10        8.70      1.27 o
  -9   1   2      285.25      213.99      3.50 o
  -8   1   2       30.12       13.06      1.17 o
  -7   1   2     1462.97     1664.33     16.84 o
  -6   1   2     7214.95     7307.59     67.09 o
  -5   1   2        0.93       -0.52      0.52 o
  -4   1   2        0.62        0.04      0.77 o
  -3   1   2     4301.00     4715.87     93.55 o
  -2   1   2     1069.02     1116.89     11.77 o
  -1   1   2     3438.92     3812.39     54.65 o
   0   1   2     1799.93     2105.33     26.67 o
   1   1   2     1695.11     1806.77     20.95 o
   2   1   2      155.34      214.09      3.30 o
   3   1   2      247.34      256.95      3.34 o
   4   1   2     1118.26     1173.41     12.71 o
   5   1   2      708.69      739.72      7.72 o
   6   1   2      172.81      169.52      2.54 o
   7   1   2     1327.52     1486.33     15.34 o
   8   1   2      277.58      332.17      4.58 o
   9   1   2      166.94      189.49      3.48 o
  10   1   2     2723.31     2538.09     27.04 o
  11   1   2       75.56       98.75      3.93 o
  12   1   2      522.03      485.35      7.32 o
  13   1   2       52.67       57.03      2.51 o
  14   1   2      345.06      325.07      6.29 o
  15   1   2     1240.17     1220.82     19.50 o
  16   1   2        4.25       13.99      2.65 o
  17   1   2        0.02       -2.22      2.22 o
  18   1   2        6.43       10.30      2.85 o
  19   1   2       26.78       20.95      3.34 o
  20   1   2      390.20      424.55     11.00 o
  21   1   2       31.54       39.27      5.92 o
  22   1   2      235.89      225.60     10.37 o
  23   1   2        1.62        0.56      3.65 o
  24   1   2       16.06       20.78      5.17 o
 -24   2   2       26.11       49.84      9.69 o
 -23   2   2       29.46       36.46      4.93 o
 -22   2   2       73.34       76.04      4.88 o
 -21   2   2       16.18       21.93      3.37 o
 -20   2   2      252.76      239.72      8.19 o
 -19   2   2       52.81       59.10      6.76 o
 -18   2   2       27.42       27.97      2.95 o
 -17   2   2        7.59       10.11      3.10 o
 -16   2   2      389.50      332.87      7.32 o
 -15   2   2      128.37      125.93      4.51 o
 -14   2   2      253.56      304.61      9.99 o
 -13   2   2      368.89      335.72      6.18 o
 -12   2   2       66.04       55.27      2.83 o
 -11   2   2        0.00       -1.49      1.49 o
 -10   2   2      300.99      271.15      5.33 o
  -9   2   2       54.36       63.51      2.66 o
  -8   2   2       22.39       29.04      2.53 o
  -7   2   2     1766.55     1906.53     29.21 o
  -6   2   2       77.71       64.88      2.40 o
  -5   2   2      198.70      184.35      3.66 o
  -4   2   2       72.07       75.79      2.34 o
  -3   2   2      819.94      971.29     11.99 o
  -2   2   2     4454.34     5313.27     70.79 o
  -1   2   2      928.70     1104.00     22.19 o
   0   2   2       29.64       42.98      1.83 o
   1   2   2      263.13      304.71      6.95 o
   2   2   2     3087.71     3456.26     75.77 o
   3   2   2        8.23        6.72      1.03 o
   4   2   2      124.62      126.96      2.69 o
   5   2   2       67.36       41.12      1.87 o
   6   2   2      646.20      571.05      8.65 o
   7   2   2     2974.12     3391.76     39.89 o
   8   2   2       47.80       39.13      2.41 o
   9   2   2      135.97       91.26      4.91 o
  10   2   2        0.04       -0.50      1.22 o
  11   2   2      131.21      141.52      3.72 o
  12   2   2      123.44      109.56      3.05 o
  13   2   2      187.94      190.05      4.95 o
  14   2   2       72.00       67.55      3.09 o
  15   2   2       24.38       21.28      2.39 o
  16   2   2      138.64      149.57      5.37 o
  17   2   2       11.44       13.60      2.73 o
  18   2   2        0.44        5.57      2.76 o
  19   2   2      228.98      252.85      8.19 o
  20   2   2        9.93        8.11      3.14 o
  21   2   2       23.94       35.30      3.94 o
  22   2   2       22.96       31.57      3.99 o
  23   2   2       52.76       46.34      5.56 o
 -23   3   2       16.71       29.05      8.55 o
 -22   3   2       89.81       91.75     10.88 o
 -21   3   2       42.33       57.20     11.93 o
 -20   3   2        1.72        5.52      6.10 o
 -19   3   2       69.04       57.70      8.54 o
 -18   3   2        0.01       -4.94      4.94 o
 -17   3   2       10.93       16.40      4.58 o
 -16   3   2        7.50        6.81      3.86 o
 -15   3   2       20.58       22.94      4.45 o
 -14   3   2        2.78        0.18      3.29 o
 -13   3   2      113.35      137.28      7.35 o
 -12   3   2       32.36       33.37      4.27 o
 -11   3   2      191.95      159.92      7.36 o
 -10   3   2      745.14      707.38     11.28 o
  -9   3   2      695.41      665.88     11.97 o
  -8   3   2      573.74      560.14     13.54 o
  -7   3   2        7.11       -1.41      1.50 o
  -6   3   2       18.12       11.91      1.47 o
  -5   3   2      274.49      292.75      6.85 o
  -4   3   2       72.27       67.93      3.52 o
  -3   3   2      320.34      338.28      9.79 o
  -2   3   2     1547.05     1940.25     52.17 o
  -1   3   2     1962.07     2470.75     64.68 o
   0   3   2       84.51      105.42      8.06 o
   1   3   2     3216.50     3701.00    163.72 o
   2   3   2       97.40       96.82      7.55 o
   3   3   2       36.86       39.85      2.60 o
   4   3   2      501.88      550.70     10.25 o
   5   3   2      164.06      173.15      4.26 o
   6   3   2      181.87      187.43      6.75 o
   7   3   2       23.13       31.51      1.85 o
   8   3   2       22.66       21.87      2.13 o
   9   3   2       16.94        6.70      1.77 o
  10   3   2        5.50        2.18      2.17 o
  11   3   2        2.14       -2.26      3.53 o
  12   3   2        0.10       -2.79      2.79 o
  13   3   2      560.13      517.53     14.81 o
  14   3   2       35.88       45.72      4.95 o
  15   3   2       24.20       18.34      4.17 o
  16   3   2       41.53       35.89      6.38 o
  17   3   2      119.84      114.82      9.86 o
  18   3   2        0.21       15.75      5.73 o
  19   3   2        1.49        0.42      5.35 o
  20   3   2       46.07       41.12      8.19 o
  21   3   2        3.57       -8.22      8.22 o
  22   3   2        1.72       -1.59      6.66 o
 -21   4   2        0.47        0.80      7.94 o
 -20   4   2        0.09       -1.65      5.58 o
 -19   4   2        0.35        5.59      5.51 o
 -18   4   2        6.69       13.40      5.87 o
 -17   4   2      103.95      124.28      8.41 o
 -16   4   2        1.13       -1.86      3.90 o
 -15   4   2        7.96        8.44      4.16 o
 -14   4   2       34.23       35.54      4.84 o
 -13   4   2      223.72      213.76      8.90 o
 -12   4   2       95.19      109.09      6.43 o
 -11   4   2       20.86       23.15      3.75 o
 -10   4   2      362.46      358.16     10.69 o
  -9   4   2      990.61      963.99     29.97 o
  -8   4   2        3.74       11.05      8.54 o
  -7   4   2     1565.55     1667.76     68.89 o
  -6   4   2      248.21      262.84     20.20 o
  -5   4   2      106.51      107.17     13.32 o
  -4   4   2        0.81       -3.19      4.03 o
  -3   4   2        6.40        8.80      5.16 o
  -2   4   2        0.59        0.75      4.52 o
  -1   4   2      243.20      284.83     14.62 o
   0   4   2       51.69       55.78      7.44 o
   1   4   2      493.79      583.08     22.08 o
   2   4   2      471.59      540.69     20.93 o
   3   4   2      690.15      756.29     26.24 o
   4   4   2       24.16       25.79      6.08 o
   5   4   2      770.42      741.31     49.99 o
   6   4   2       26.50       30.88      4.03 o
   7   4   2     1470.61     1530.84     65.60 o
   8   4   2      232.76      238.35      9.93 o
   9   4   2      328.94      303.15     12.66 o
  10   4   2      130.01      116.14      5.08 o
  11   4   2        0.55       -2.52      2.52 o
  12   4   2        0.11       -2.83      3.01 o
  13   4   2      191.76      189.83      9.87 o
  14   4   2        3.18        1.00      3.36 o
  15   4   2        1.22        2.13      4.33 o
  16   4   2       35.18       29.17      6.15 o
  17   4   2        2.87       -4.28      4.28 o
  18   4   2        3.39        4.92      5.29 o
  19   4   2        0.60       -1.11      5.10 o
  20   4   2        0.86        1.85      5.47 o
 -18   5   2       18.24       13.24      5.17 o
 -17   5   2       10.85        4.89      4.52 o
 -16   5   2       11.87       17.39      4.45 o
 -15   5   2       20.28       21.29      4.32 o
 -14   5   2       27.88       32.19      6.11 o
 -13   5   2       47.22       54.17      6.57 o
 -12   5   2        3.12        1.02      3.78 o
 -11   5   2       12.55       16.73     10.05 o
 -10   5   2        0.57       -5.23      7.44 o
  -9   5   2       24.15        9.25      9.85 o
  -8   5   2      176.91      184.91     20.55 o
  -7   5   2      153.20      142.60     18.09 o
  -6   5   2        0.85       -0.55      7.89 o
  -5   5   2      294.06      328.56     25.27 o
  -4   5   2        8.72       27.59     10.55 o
  -3   5   2      671.85      735.04     34.44 o
  -2   5   2       21.35       26.47      7.14 o
  -1   5   2      279.01      316.73     17.21 o
   0   5   2       70.12       79.51      9.91 o
   1   5   2      119.26      135.12     11.88 o
   2   5   2       12.68       10.28      6.21 o
   3   5   2      166.99      171.95     13.15 o
   4   5   2      169.87      182.38     13.71 o
   5   5   2      270.20      289.93     17.11 o
   6   5   2      163.04      158.05     13.16 o
   7   5   2       16.04       16.96      7.10 o
   8   5   2       31.54       46.98     12.26 o
   9   5   2      369.45      317.76     24.72 o
  10   5   2       49.70       43.91     12.21 o
  11   5   2       60.67       58.28     14.95 o
  12   5   2        0.66       -3.96      3.96 o
  13   5   2      119.86      127.89      9.74 o
  14   5   2        4.63        1.84      4.98 o
  15   5   2       28.74       31.05      8.34 o
  16   5   2        4.74        0.70      6.48 o
  17   5   2       70.58       79.50      7.48 o
 -13   6   2       13.08       10.75     11.15 o
 -12   6   2        5.33        1.61      9.90 o
 -11   6   2        0.92        3.47     10.55 o
 -10   6   2        3.20        5.13     10.60 o
  -9   6   2        0.95       -8.29      8.29 o
  -8   6   2       21.89       30.55     12.51 o
  -7   6   2       27.34       25.47     12.21 o
  -6   6   2       13.47       17.23     11.00 o
  -5   6   2       24.00       32.31     12.76 o
  -4   6   2        1.30       -3.87      9.20 o
  -3   6   2        2.53        1.91      9.55 o
  -2   6   2        0.81       -7.54      7.54 o
  -1   6   2       50.02       38.67      9.41 o
   0   6   2        2.80       -2.83      6.59 o
   1   6   2      103.34      124.75     13.28 o
   2   6   2       67.83       61.37     10.45 o
   3   6   2      103.58      121.85     24.24 o
   4   6   2       13.54       18.79      7.93 o
   5   6   2       31.89       33.61      8.99 o
   6   6   2       17.32       16.32      7.94 o
   7   6   2       25.34       23.31     11.86 o
   8   6   2        2.17        8.64     10.15 o
   9   6   2       26.86       35.98     13.06 o
  10   6   2       31.84       33.31     13.26 o
  11   6   2       19.34       15.63     11.91 o
  12   6   2       12.63        7.94     10.50 o
  13   6   2       16.39       12.31     11.81 o
  -4   7   2       14.22       19.34     13.37 o
  -3   7   2        0.10        1.81     11.76 o
  -2   7   2       10.61        5.43     12.56 o
  -1   7   2        4.41       12.21     12.21 o
   0   7   2       14.25       14.37     13.21 o
   1   7   2        2.15      -10.05     10.05 o
   2   7   2        1.63       -5.28     10.40 o
   3   7   2        0.58       -0.06      8.20 o
 -25   0   3        1.36        0.39      6.88 o
 -23   0   3       56.88       64.17      9.84 o
 -21   0   3       76.86       79.92      9.69 o
 -19   0   3      242.46      266.78     14.22 o
 -17   0   3      170.89      167.71      8.44 o
 -15   0   3     3166.74     3026.26     51.76 o
 -13   0   3      188.76      188.81      6.39 o
 -11   0   3     1744.89     1831.75     31.76 o
  -9   0   3     7301.57     7294.87    116.25 o
  -7   0   3      693.26      704.05     12.99 o
  -5   0   3     7981.88     8216.46     98.03 o
  -3   0   3      927.87      974.07     12.42 o
  -1   0   3     5142.44     5145.33     61.71 o
   1   0   3     2151.32     2263.72     32.67 o
   3   0   3    10725.72    10986.21    181.74 o
   5   0   3     1318.26     1370.59     23.30 o
   7   0   3     2500.26     2314.21     38.43 o
   9   0   3     1880.35     1843.90     31.69 o
  11   0   3     1457.21     1302.71     23.85 o
  13   0   3      600.16      563.84     13.02 o
  15   0   3       64.61       63.58      4.79 o
  17   0   3      546.17      579.46     21.50 o
  19   0   3      245.38      230.30     13.78 o
  21   0   3       68.37       43.28      9.10 o
  23   0   3        0.25        5.02     10.88 o
 -25   1   3        6.56        5.65      5.10 o
 -24   1   3       19.64       21.72      5.54 o
 -23   1   3      275.95      305.42     10.48 o
 -22   1   3        0.00        8.44      3.67 o
 -21   1   3        3.03        1.28      3.20 o
 -20   1   3       27.23       16.75      3.38 o
 -19   1   3       37.56       36.25      3.32 o
 -18   1   3        5.75       23.74      2.56 o
 -17   1   3      887.04      837.13     12.72 o
 -16   1   3       67.73       64.92      3.44 o
 -15   1   3      247.39      304.79     11.25 o
 -14   1   3       29.20       34.55      2.34 o
 -13   1   3     2253.49     2174.09     26.59 o
 -12   1   3       22.09       25.53      2.23 o
 -11   1   3     1023.03      950.08     11.88 o
 -10   1   3       10.31        5.63      1.27 o
  -9   1   3      311.20      298.49      4.30 o
  -8   1   3     1096.85     1169.65     12.36 o
  -7   1   3       11.02       22.18      1.09 o
  -6   1   3      227.34      220.80      3.20 o
  -5   1   3     7848.98     8051.69     73.60 o
  -4   1   3     1588.48     1701.33     19.72 o
  -3   1   3    13681.38    14231.08    195.12 o
  -2   1   3     6486.27     6636.93    123.08 o
  -1   1   3    10001.97    10500.53    118.44 o
   0   1   3     1943.94     2003.23     23.38 o
   1   1   3     6861.22     7191.34     76.36 o
   2   1   3      188.89      182.67      3.76 o
   3   1   3      217.19      220.89      3.25 o
   4   1   3        1.36       -0.51      0.51 o
   5   1   3     3270.16     3336.43     30.31 o
   6   1   3      362.53      384.57      4.19 o
   7   1   3      611.15      667.29      7.67 o
   8   1   3      950.76      978.08     11.24 o
   9   1   3      721.65      685.92      8.49 o
  10   1   3      375.04      397.10      5.79 o
  11   1   3     1111.39     1127.36     13.94 o
  12   1   3       74.38       81.30      3.70 o
  13   1   3        4.88       -0.89      1.66 o
  14   1   3      191.46      185.21      5.24 o
  15   1   3       12.39       13.60      3.76 o
  16   1   3      134.07      149.29      5.49 o
  17   1   3        3.10        3.55      2.51 o
  18   1   3      122.39      160.30      6.02 o
  19   1   3        3.13       10.04      3.42 o
  20   1   3        1.32        4.03      3.39 o
  21   1   3       49.03       51.19      4.71 o
  22   1   3       15.59       61.15     10.10 o
  23   1   3        1.83        7.86      5.29 o
  24   1   3        3.43        8.04      5.76 o
 -24   2   3        0.48       -0.46      6.57 o
 -23   2   3        0.69        9.16      4.22 o
 -22   2   3       15.68       25.95      4.55 o
 -21   2   3       30.07       26.38      3.45 o
 -20   2   3       11.30       39.87      4.46 o
 -19   2   3      267.71      272.93      7.93 o
 -18   2   3        0.27        1.49      2.23 o
 -17   2   3      209.88      186.42      5.68 o
 -16   2   3      162.86      187.00      5.47 o
 -15   2   3      213.47      216.50      5.22 o
 -14   2   3      211.83      203.79      6.35 o
 -13   2   3       48.65       49.70      3.41 o
 -12   2   3       54.82       39.08      2.62 o
 -11   2   3      204.98      185.30      4.59 o
 -10   2   3        8.54        3.44      1.61 o
  -9   2   3     3176.49     3238.35     38.11 o
  -8   2   3      289.56      305.61      5.55 o
  -7   2   3       67.66       51.13      3.36 o
  -6   2   3       15.75       21.44      1.75 o
  -5   2   3     1403.98     1494.64     22.95 o
  -4   2   3     1706.71     1892.89     29.89 o
  -3   2   3      669.09      752.53     11.71 o
  -2   2   3      113.53      136.34      4.06 o
  -1   2   3      915.53     1163.94     21.34 o
   0   2   3       58.22       65.16      2.50 o
   1   2   3       38.66       35.46      1.99 o
   2   2   3      485.66      551.88     14.82 o
   3   2   3     2483.18     2649.14     36.93 o
   4   2   3      529.51      559.21      8.20 o
   5   2   3     2863.42     2920.64     36.79 o
   6   2   3      259.78      256.83      4.65 o
   7   2   3     1175.66     1082.85     14.14 o
   8   2   3       48.08       40.66      2.32 o
   9   2   3        1.17       -1.10      1.10 o
  10   2   3      195.12      171.28      3.34 o
  11   2   3        0.16        1.69      1.14 o
  12   2   3       41.24       39.53      2.05 o
  13   2   3      494.78      427.90      7.71 o
  14   2   3      234.36      214.32      5.69 o
  15   2   3        3.77        5.92      2.26 o
  16   2   3        0.26       -1.10      2.11 o
  17   2   3      112.40      123.53      5.20 o
  18   2   3       99.82      103.98      5.35 o
  19   2   3       98.49       92.23      5.27 o
  20   2   3       19.66       23.27      3.64 o
  21   2   3       77.83       79.69      5.29 o
  22   2   3       57.26       47.13      4.54 o
  23   2   3       12.27       14.38      4.55 o
 -23   3   3        5.36       16.97     10.05 o
 -22   3   3        0.34       11.75      7.17 o
 -21   3   3       39.05       45.33      8.50 o
 -20   3   3      100.47      114.64     11.36 o
 -19   3   3        4.96        9.25      6.00 o
 -18   3   3       28.97       24.33      6.52 o
 -17   3   3       97.79       88.10      7.19 o
 -16   3   3      184.97      159.96      8.65 o
 -15   3   3       19.98       18.11      4.35 o
 -14   3   3      153.17      121.98      7.22 o
 -13   3   3       41.98       44.33      4.82 o
 -12   3   3      179.94      164.00      7.64 o
 -11   3   3       17.68        6.76      3.41 o
 -10   3   3      355.98      296.19      8.48 o
  -9   3   3       28.78       24.71      3.70 o
  -8   3   3      115.20       86.71      4.11 o
  -7   3   3        6.86       -1.79      1.79 o
  -6   3   3      167.82      186.22      5.74 o
  -5   3   3      721.04      784.64     14.40 o
  -4   3   3      566.07      584.00     10.10 o
  -3   3   3      255.67      268.66      9.81 o
  -2   3   3      305.83      356.41     10.16 o
  -1   3   3      600.83      746.13     17.77 o
   0   3   3      153.30      188.96      7.03 o
   1   3   3     1630.23     1946.91     67.38 o
   2   3   3      389.91      485.56     17.52 o
   3   3   3      156.10      177.84      4.73 o
   4   3   3      240.07      273.11      9.93 o
   5   3   3      127.34      103.35      3.47 o
   6   3   3      559.67      584.17      8.43 o
   7   3   3       76.19       73.55      2.69 o
   8   3   3       32.27       37.72      2.23 o
   9   3   3      146.23      144.69      5.03 o
  10   3   3       16.91       14.29      2.63 o
  11   3   3       93.15       81.55      5.47 o
  12   3   3      196.88      203.11     12.19 o
  13   3   3       21.44       23.38      4.11 o
  14   3   3      252.98      263.58     10.14 o
  15   3   3       46.36       44.22      6.53 o
  16   3   3        3.79        0.66      7.74 o
  17   3   3        0.80       -4.67      4.67 o
  18   3   3      175.46      192.57     12.47 o
  19   3   3        5.63        5.77      5.78 o
  20   3   3       16.14        8.04      6.71 o
  21   3   3       21.03       13.01      7.78 o
  22   3   3       23.81       27.04      8.56 o
 -21   4   3       24.02       26.09      7.22 o
 -20   4   3        0.52       -2.08      5.03 o
 -19   4   3        3.24        4.40      7.03 o
 -18   4   3        7.49        1.66      5.11 o
 -17   4   3       21.80       46.73      6.01 o
 -16   4   3      170.28      192.51      9.65 o
 -15   4   3        3.57        5.52      3.92 o
 -14   4   3        0.00       -3.01      3.01 o
 -13   4   3        5.56        9.49      6.08 o
 -12   4   3       72.21       81.11      5.81 o
 -11   4   3       75.72       64.69      6.59 o
 -10   4   3       69.27       81.91      5.40 o
  -9   4   3        2.07        6.83      2.01 o
  -8   4   3      111.77      125.90      5.45 o
  -7   4   3      675.93      688.72     35.88 o
  -6   4   3      197.79      249.17     19.65 o
  -5   4   3      116.04      125.61     14.07 o
  -4   4   3       41.26       47.28      9.65 o
  -3   4   3       16.72       12.61      5.29 o
  -2   4   3       21.20       27.79      6.07 o
  -1   4   3       13.27       15.25      5.58 o
   0   4   3      323.10      387.54     17.05 o
   1   4   3       10.55        9.16      5.13 o
   2   4   3      121.00      110.67     15.43 o
   3   4   3       33.80       32.03      6.44 o
   4   4   3      395.30      432.01     18.26 o
   5   4   3      166.01      178.86     12.01 o
   6   4   3      334.33      341.87     15.95 o
   7   4   3       92.81       73.61      6.04 o
   8   4   3       23.62       20.94      4.21 o
   9   4   3       30.53       29.39      6.03 o
  10   4   3      172.77      167.63      7.16 o
  11   4   3       29.00       30.21      4.07 o
  12   4   3        9.37       13.81      3.76 o
  13   4   3       75.00       69.07      5.83 o
  14   4   3        6.84       -1.63      3.24 o
  15   4   3        3.43       -2.93      4.12 o
  16   4   3       13.35        7.16      4.93 o
  17   4   3        3.33       -2.36      6.10 o
  18   4   3        0.28        2.05      5.01 o
  19   4   3        3.36       -3.18      5.06 o
  20   4   3        0.01        0.35      5.74 o
 -18   5   3        3.38       -0.43      4.69 o
 -17   5   3       19.21       12.02      4.44 o
 -16   5   3        3.28       -1.88      3.81 o
 -15   5   3       29.33       33.64      4.70 o
 -14   5   3       18.21       16.93      5.28 o
 -13   5   3       15.99       17.25      6.36 o
 -12   5   3       33.71       41.15     12.51 o
 -11   5   3        0.12        0.50      8.34 o
 -10   5   3       10.28       10.55      9.65 o
  -9   5   3        4.17       -2.86      8.64 o
  -8   5   3      615.64      647.82     37.99 o
  -7   5   3        4.31       12.76      9.25 o
  -6   5   3        9.22        1.81      8.79 o
  -5   5   3        9.53       14.37      9.55 o
  -4   5   3       98.76       97.53     15.48 o
  -3   5   3       13.46       20.25     10.20 o
  -2   5   3       68.12       76.80     10.95 o
  -1   5   3        0.12       -4.99      4.99 o
   0   5   3        0.29       -1.24      5.27 o
   1   5   3        4.89       -1.89      5.61 o
   2   5   3       16.82       11.24      6.49 o
   3   5   3       48.63       53.98     16.76 o
   4   5   3        0.65       -5.46      5.46 o
   5   5   3       37.24       33.35      8.33 o
   6   5   3        1.00        1.31     11.96 o
   7   5   3       89.82       89.39     10.64 o
   8   5   3       52.85       60.16     10.20 o
   9   5   3        8.57        6.53      9.09 o
  10   5   3       15.54        7.46      5.73 o
  11   5   3        0.50       -3.92      3.92 o
  12   5   3       34.11       35.67      6.34 o
  13   5   3       13.13       15.11      5.45 o
  14   5   3        0.18       -3.62      5.48 o
  15   5   3       12.48        7.24      6.83 o
  16   5   3        8.03        3.18      6.51 o
  17   5   3        6.44        5.86      6.91 o
 -13   6   3        0.19       -5.93      9.35 o
 -12   6   3       14.27        3.92     10.70 o
 -11   6   3        0.02       -8.54      8.54 o
 -10   6   3       48.44       59.19     15.43 o
  -9   6   3       29.34       29.04     13.11 o
  -8   6   3       21.86       11.15     11.31 o
  -7   6   3        6.61       11.51     11.51 o
  -6   6   3        2.39       -1.00      9.50 o
  -5   6   3        1.34        2.21     10.10 o
  -4   6   3      106.54       96.92     17.33 o
  -3   6   3        1.15        8.54     10.55 o
  -2   6   3       48.05       61.65     15.17 o
  -1   6   3       10.54       11.81     10.40 o
   0   6   3       19.28       15.27     11.26 o
   1   6   3       15.58       14.86      8.11 o
   2   6   3        7.05        7.48      7.44 o
   3   6   3        2.33       -3.15      6.09 o
   4   6   3       25.37       34.96      9.09 o
   5   6   3        9.35       14.14      7.82 o
   6   6   3        0.80       -0.33      6.80 o
   7   6   3       10.41        7.83      7.33 o
   8   6   3        3.27       15.12     11.05 o
   9   6   3        8.28       21.00     11.71 o
  10   6   3        4.61       17.44     11.61 o
  11   6   3        1.98        9.80     10.80 o
  12   6   3       65.66       65.42     15.63 o
  -3   7   3        0.56        9.55     12.86 o
  -2   7   3       22.27       16.53     13.82 o
  -1   7   3        8.47        0.60     10.80 o
   0   7   3        1.12      -10.05     10.05 o
   1   7   3       18.70       21.81     13.47 o
   2   7   3        5.44       -5.68     10.75 o
   3   7   3        9.51       27.94     14.02 o
 -24   0   4        0.43       -2.03      6.69 o
 -22   0   4       39.07       40.42      8.44 o
 -20   0   4        8.20        9.05      5.84 o
 -18   0   4      662.60      622.16     17.70 o
 -16   0   4      141.66      137.02      5.55 o
 -14   0   4        0.28        0.43      2.00 o
 -12   0   4       78.14       59.81      3.19 o
 -10   0   4      131.53      145.65      4.43 o
  -8   0   4    11880.05    12448.35    175.41 o
  -6   0   4      345.19      372.85      6.27 o
  -4   0   4      293.93      264.82      3.99 o
  -2   0   4        0.76       -0.59      0.59 o
   0   0   4    18337.04    18221.53    217.84 o
   2   0   4     2617.40     2528.53     36.71 o
   4   0   4    12583.00    12713.22    200.02 o
   6   0   4      232.46      254.69      7.97 o
   8   0   4     1957.19     1859.02     31.77 o
  10   0   4        5.45       -0.63      1.85 o
  12   0   4     1301.33     1220.80     23.07 o
  14   0   4     5964.31     6013.36     98.44 o
  16   0   4      140.13      141.28      6.85 o
  18   0   4      236.49      251.63     14.07 o
  20   0   4       40.92       22.28      8.72 o
  22   0   4       14.93       17.02      7.58 o
  24   0   4        0.60       -5.28     11.20 o
 -25   1   4       57.63       53.16      7.03 o
 -24   1   4        0.26       -3.24      4.42 o
 -23   1   4       30.43       83.39      9.41 o
 -22   1   4      239.85      244.75     10.48 o
 -21   1   4       17.43       21.38      3.51 o
 -20   1   4        9.89        6.00      2.77 o
 -19   1   4      177.60      156.61      5.04 o
 -18   1   4       63.09       63.98      3.43 o
 -17   1   4       98.71      198.16     12.22 o
 -16   1   4       92.53       90.56      4.65 o
 -15   1   4     1313.70     1258.64     16.95 o
 -14   1   4        1.92        1.45      1.43 o
 -13   1   4       93.08      150.61     13.72 o
 -12   1   4      639.40      642.93      8.86 o
 -11   1   4       22.65       27.13      1.77 o
 -10   1   4     1534.73     1556.58     18.02 o
  -9   1   4      126.89      155.52      2.98 o
  -8   1   4      946.39     1092.37     11.69 o
  -7   1   4       17.26       25.10      1.11 o
  -6   1   4      120.54      110.92      1.97 o
  -5   1   4      639.97      702.08      7.29 o
  -4   1   4      665.45      618.96      9.23 o
  -3   1   4     6070.27     6137.04     68.71 o
  -2   1   4     2353.04     2375.72     36.52 o
  -1   1   4    27716.15    28543.31    344.42 o
   0   1   4    49286.20    48498.57    582.95 o
   1   1   4     2532.60     2742.18     37.62 o
   2   1   4     1324.58     1345.84     17.12 o
   3   1   4      380.72      337.01      4.28 o
   4   1   4     4629.20     4668.19     45.49 o
   5   1   4       10.80       14.28      0.77 o
   6   1   4     1948.73     2220.34     19.82 o
   7   1   4     2083.69     2179.81     20.38 o
   8   1   4        7.58       19.73      1.55 o
   9   1   4        8.25       -0.01      0.94 o
  10   1   4      588.78      619.01      9.08 o
  11   1   4       22.88       25.20      2.04 o
  12   1   4     1005.49      988.43     13.64 o
  13   1   4       81.27       98.90      5.79 o
  14   1   4      147.63      148.83      5.32 o
  15   1   4      118.79      124.23      6.71 o
  16   1   4      186.94      195.04      6.23 o
  17   1   4       96.05      109.78      5.02 o
  18   1   4      299.39      362.41      9.04 o
  19   1   4      124.83      135.87      6.95 o
  20   1   4        0.31        3.90      3.31 o
  21   1   4       52.17       61.60      4.98 o
  22   1   4      443.28      501.70     14.57 o
  23   1   4       40.18       61.40      6.33 o
  24   1   4       19.92       23.83      5.15 o
 -24   2   4       42.06       39.65      8.93 o
 -23   2   4      123.55      126.03     12.47 o
 -22   2   4       81.82       92.49      9.12 o
 -21   2   4       99.80      106.02      5.05 o
 -20   2   4       11.75        6.01      2.66 o
 -19   2   4       13.66       40.92      3.40 o
 -18   2   4      126.48      147.88      5.15 o
 -17   2   4        0.01       19.74      4.38 o
 -16   2   4      242.94      229.57      5.52 o
 -15   2   4      475.45      529.90     10.31 o
 -14   2   4     1583.64     1552.89     26.45 o
 -13   2   4        0.93       -1.00      2.16 o
 -12   2   4      779.42      773.03     11.56 o
 -11   2   4     1078.68     1067.99     16.19 o
 -10   2   4      503.72      516.70      8.20 o
  -9   2   4      101.08      112.41      4.08 o
  -8   2   4      104.52       92.70      3.87 o
  -7   2   4     3111.98     2978.04     40.40 o
  -6   2   4       85.08       89.28      2.75 o
  -5   2   4     2138.58     2357.63     29.70 o
  -4   2   4        6.61       -0.89      0.89 o
  -3   2   4       69.50       49.06      2.38 o
  -2   2   4      485.13      541.68     13.40 o
  -1   2   4      599.69      650.69     14.26 o
   0   2   4     6612.69     7606.28    238.99 o
   1   2   4     1506.88     1585.79     31.58 o
   2   2   4        0.00       -0.66      0.66 o
   3   2   4        2.30        0.59      0.74 o
   4   2   4       27.28       18.75      1.44 o
   5   2   4     1840.69     1894.20     22.98 o
   6   2   4        1.51       -0.98      1.11 o
   7   2   4     1361.89     1474.61     19.54 o
   8   2   4     2011.67     2068.93     25.43 o
   9   2   4        2.33        3.60      1.18 o
  10   2   4      308.21      342.27      6.67 o
  11   2   4      527.05      582.03      7.82 o
  12   2   4      100.08      110.17      3.34 o
  13   2   4        5.19        4.01      1.66 o
  14   2   4       67.45       44.29      3.22 o
  15   2   4       44.91       91.43      6.88 o
  16   2   4       18.51       11.25      2.57 o
  17   2   4       48.76       37.75      3.70 o
  18   2   4        2.75       -0.38      2.75 o
  19   2   4        1.22        1.50      2.83 o
  20   2   4        1.38       -2.73      2.73 o
  21   2   4        6.42        7.25      3.37 o
  22   2   4        5.66       -2.70      3.16 o
  23   2   4        1.96       -4.67      6.46 o
 -23   3   4        0.58        2.98      6.89 o
 -22   3   4      140.82      188.05     13.90 o
 -21   3   4       11.12       20.23      6.99 o
 -20   3   4        9.45       30.28      7.19 o
 -19   3   4      168.81      166.94     12.25 o
 -18   3   4        0.60       -6.51      6.51 o
 -17   3   4       29.16       25.91      8.73 o
 -16   3   4        7.79       20.86      4.64 o
 -15   3   4      130.05      121.78      7.62 o
 -14   3   4       97.41      117.17      7.28 o
 -13   3   4       80.58       86.14      6.13 o
 -12   3   4      303.66      261.43      9.69 o
 -11   3   4        6.50        1.26      3.03 o
 -10   3   4      777.73      732.18     12.64 o
  -9   3   4        5.36        0.36      2.12 o
  -8   3   4      850.56      854.73     12.62 o
  -7   3   4     2840.84     2897.27     45.51 o
  -6   3   4      424.46      457.95     11.95 o
  -5   3   4       78.84       70.35      3.24 o
  -4   3   4      806.73      905.49     14.88 o
  -3   3   4      382.41      383.30      8.32 o
  -2   3   4       16.40       21.63      1.97 o
  -1   3   4      191.06      195.15      4.85 o
   0   3   4      124.49      118.77      3.46 o
   1   3   4      760.74      821.89     22.25 o
   2   3   4       53.06       59.05      2.99 o
   3   3   4      799.62      853.84     21.26 o
   4   3   4       18.23       13.58      2.01 o
   5   3   4       96.83      105.93      3.69 o
   6   3   4        2.88        0.33      1.19 o
   7   3   4       42.14       43.77      2.21 o
   8   3   4      335.26      323.22      6.37 o
   9   3   4        0.79       -1.97      1.97 o
  10   3   4       10.04        4.92      2.07 o
  11   3   4       47.28       52.94      6.26 o
  12   3   4      272.77      246.80     11.45 o
  13   3   4      122.32      119.98      6.94 o
  14   3   4       91.85       80.79      9.87 o
  15   3   4      159.73      144.90     10.09 o
  16   3   4        0.61       -4.07      4.07 o
  17   3   4        0.79        1.96      5.05 o
  18   3   4        0.01       -5.53      5.53 o
  19   3   4       65.57       65.50      9.01 o
  20   3   4        0.01       -2.48      6.00 o
  21   3   4        2.06       -5.63      6.25 o
  22   3   4       23.79       21.88      8.23 o
 -21   4   4        8.25       15.60      6.47 o
 -20   4   4       28.93       24.33      6.72 o
 -19   4   4        2.51       -3.30      4.81 o
 -18   4   4       31.01       43.20      6.06 o
 -17   4   4       13.60       18.31      4.80 o
 -16   4   4      192.37      220.42     10.21 o
 -15   4   4       26.66       31.91      5.10 o
 -14   4   4       40.26       31.90      4.80 o
 -13   4   4        2.47        2.74      3.27 o
 -12   4   4       49.34       59.84      5.11 o
 -11   4   4      241.92      231.91      8.77 o
 -10   4   4        0.18       -2.52      2.52 o
  -9   4   4      120.90      126.94      4.81 o
  -8   4   4      444.93      467.44     22.62 o
  -7   4   4      417.30      403.64     14.17 o
  -6   4   4       44.09       46.13     10.10 o
  -5   4   4        1.53       -1.51      5.73 o
  -4   4   4        0.72        4.07      6.23 o
  -3   4   4        0.23       -4.57      4.57 o
  -2   4   4        0.05       -5.07      5.07 o
  -1   4   4      517.23      539.47     21.03 o
   0   4   4        0.16        1.78      4.39 o
   1   4   4      215.82      251.51     13.50 o
   2   4   4       22.57       13.79      5.42 o
   3   4   4        9.75        5.54      5.05 o
   4   4   4       26.49       17.50      3.55 o
   5   4   4        2.44       -2.38      2.38 o
   6   4   4     1090.13     1121.69     37.55 o
   7   4   4      677.90      685.12     35.57 o
   8   4   4        1.33       -3.06      3.06 o
   9   4   4        2.43        0.58      3.36 o
  10   4   4       21.14       16.99      3.55 o
  11   4   4      351.47      343.27     11.14 o
  12   4   4        2.56       -0.98      3.19 o
  13   4   4        0.38        1.33      3.39 o
  14   4   4       27.45       16.65      6.38 o
  15   4   4       12.96        9.73      5.04 o
  16   4   4       56.36       52.80      7.64 o
  17   4   4       11.08        6.73      5.28 o
  18   4   4       30.86       34.14      7.23 o
  19   4   4        0.26       -1.72      5.20 o
 -18   5   4        2.02        5.12      4.85 o
 -17   5   4        8.99        6.55      4.58 o
 -16   5   4       10.23        7.80      4.23 o
 -15   5   4       52.86       46.78      6.06 o
 -14   5   4       55.25       60.33      5.69 o
 -13   5   4        1.15        3.81      3.85 o
 -12   5   4        2.81        7.49      9.30 o
 -11   5   4       38.12       60.40     13.62 o
 -10   5   4        6.44        1.51      8.64 o
  -9   5   4        6.74       -7.13      7.13 o
  -8   5   4        0.03       -7.44      7.44 o
  -7   5   4       14.67       15.07     10.05 o
  -6   5   4        0.39       -3.17      7.69 o
  -5   5   4      111.50      125.51     17.13 o
  -4   5   4       55.11       52.51     12.91 o
  -3   5   4      130.53      151.19     17.89 o
  -2   5   4      129.70      153.60     18.09 o
  -1   5   4      174.45      200.03     20.45 o
   0   5   4      164.82      177.77     15.68 o
   1   5   4      122.44      127.41     11.78 o
   2   5   4       49.55       42.73     12.23 o
   3   5   4       18.06       12.93      6.87 o
   4   5   4       14.97        4.11      6.66 o
   5   5   4       44.17       41.81      8.73 o
   6   5   4       15.31       17.04      7.17 o
   7   5   4      127.72      126.58     22.99 o
   8   5   4      170.87      179.80     13.35 o
   9   5   4        0.02        3.55      3.52 o
  10   5   4       28.56       18.31      5.18 o
  11   5   4        1.19       -3.88      4.22 o
  12   5   4       15.44        4.90      6.48 o
  13   5   4        2.57       -3.00      4.58 o
  14   5   4       17.63       22.21      7.94 o
  15   5   4       28.64       18.19      7.89 o
  16   5   4        0.03       -1.03      4.05 o
  17   5   4       10.10        2.89      4.54 o
 -13   6   4        1.92       -8.14      9.60 o
 -12   6   4        1.57        8.54     11.36 o
 -11   6   4       84.72       85.67     17.59 o
 -10   6   4        6.81        0.85      9.95 o
  -9   6   4       58.21       77.88     16.68 o
  -8   6   4        5.11        5.68     10.45 o
  -7   6   4      215.47      185.96     22.61 o
  -6   6   4      129.36      149.43     21.00 o
  -5   6   4        1.67       -6.13      9.90 o
  -4   6   4       15.30       23.36     12.61 o
  -3   6   4        3.73       -7.64      8.44 o
  -2   6   4       64.20       55.72     14.87 o
  -1   6   4        2.27       10.00     10.25 o
   0   6   4       16.86       15.88     11.31 o
   1   6   4       57.28       51.90     14.52 o
   2   6   4        5.59        0.60      9.75 o
   3   6   4       64.44       61.09     10.47 o
   4   6   4       23.39       19.25      8.69 o
   5   6   4       14.01        6.68      7.27 o
   6   6   4        0.17       -1.80      6.41 o
   7   6   4      103.92       92.25     11.96 o
   8   6   4       47.74       40.80     13.32 o
   9   6   4       11.78        9.30     10.00 o
  10   6   4       25.39       26.98     12.16 o
  11   6   4        0.06        2.66      9.75 o
  12   6   4       28.83       21.96     11.76 o
  -2   7   4        8.16       16.38     13.42 o
  -1   7   4       54.85       49.64     16.83 o
   0   7   4        0.81       -9.70      9.70 o
   1   7   4       32.42       33.77     15.38 o
 -25   0   5       35.15       20.46      8.46 o
 -23   0   5        2.14       -5.86      5.86 o
 -21   0   5       10.47        6.03      6.05 o
 -19   0   5      288.52      268.43     14.47 o
 -17   0   5      359.82      359.42     12.27 o
 -15   0   5        8.08        2.36      2.28 o
 -13   0   5     1987.81     1924.54     30.22 o
 -11   0   5       39.59       22.73      2.20 o
  -9   0   5     2436.33     2502.16     37.26 o
  -7   0   5     2916.25     2783.14     40.75 o
  -5   0   5      569.75      579.10      7.66 o
  -3   0   5    11230.88    11539.89    128.47 o
  -1   0   5    11007.08    11118.65    132.22 o
   1   0   5     1181.72     1152.18     16.02 o
   3   0   5       78.08       83.20      3.08 o
   5   0   5    13717.62    14377.04    226.25 o
   7   0   5       32.97       28.09      2.48 o
   9   0   5     3451.85     3551.34     58.58 o
  11   0   5       96.16       88.34      4.67 o
  13   0   5       61.96       46.18      4.36 o
  15   0   5      659.24      668.92     15.39 o
  17   0   5        6.85        5.59      5.14 o
  19   0   5      385.15      410.64     18.78 o
  21   0   5       93.34       86.13     11.02 o
  23   0   5       44.57       63.01     16.23 o
 -25   1   5        4.39       17.93      6.03 o
 -24   1   5       34.68       26.61      5.97 o
 -23   1   5        7.42       13.68      5.22 o
 -22   1   5        0.00       27.99      5.76 o
 -21   1   5      192.77      202.06      8.44 o
 -20   1   5        8.02        9.84      2.65 o
 -19   1   5       23.95       39.42      4.52 o
 -18   1   5       78.09       70.53      3.78 o
 -17   1   5      137.55      142.80      4.97 o
 -16   1   5      112.63      118.12      4.47 o
 -15   1   5      112.37      182.08     24.37 o
 -14   1   5      143.98      115.55      3.54 o
 -13   1   5      114.96       95.50      3.39 o
 -12   1   5       28.61       24.21      1.77 o
 -11   1   5       57.33       51.71      2.14 o
 -10   1   5        0.06       -1.17      1.17 o
  -9   1   5      563.88      524.18      6.84 o
  -8   1   5      644.90      714.70      8.20 o
  -7   1   5     1152.51     1162.75     11.70 o
  -6   1   5      126.76      100.67      1.94 o
  -5   1   5     3996.49     3980.33     35.40 o
  -4   1   5     1884.26     1941.37     19.27 o
  -3   1   5     1054.87      987.53     10.24 o
  -2   1   5     2759.70     2828.00     30.37 o
  -1   1   5     2701.84     2694.56     27.66 o
   0   1   5      230.50      229.57      3.18 o
   1   1   5     3716.59     3740.38     38.10 o
   2   1   5     3019.25     3014.33     30.88 o
   3   1   5     1693.05     1744.74     17.58 o
   4   1   5        3.90        6.27      0.71 o
   5   1   5     2208.49     2222.85     20.52 o
   6   1   5      490.49      491.33      5.46 o
   7   1   5       16.51       30.11      1.28 o
   8   1   5       13.55        1.08      1.11 o
   9   1   5      117.26      127.12      3.22 o
  10   1   5        0.62       -1.08      1.08 o
  11   1   5      329.30      343.31      6.25 o
  12   1   5      263.07      257.04      5.49 o
  13   1   5     1425.49     1376.06     18.28 o
  14   1   5      280.46      261.78      6.91 o
  15   1   5      165.01      237.46     11.95 o
  16   1   5       58.44       61.29      3.92 o
  17   1   5      440.34      413.57      9.54 o
  18   1   5      186.96      190.13      6.59 o
  19   1   5       23.22       27.16      3.94 o
  20   1   5       23.99       27.47      4.13 o
  21   1   5        7.24        7.14      4.24 o
  22   1   5        2.86       -0.91      4.10 o
  23   1   5       90.36       95.37      9.25 o
 -24   2   5        0.04        9.46      7.51 o
 -23   2   5        6.39       30.76      8.53 o
 -22   2   5        7.03       18.51      7.23 o
 -21   2   5       23.23       42.50      4.58 o
 -20   2   5       92.64       76.19      5.65 o
 -19   2   5      154.08      134.07      6.13 o
 -18   2   5        0.42       19.10      4.32 o
 -17   2   5      147.09      142.91      5.93 o
 -16   2   5      221.70      234.30      6.48 o
 -15   2   5        2.38       12.98      5.89 o
 -13   2   5     1015.85      964.13     16.08 o
 -12   2   5        3.59        1.05      2.20 o
 -11   2   5      380.25      380.30      7.00 o
 -10   2   5      283.93      251.93      5.52 o
  -9   2   5      730.35      706.62      9.50 o
  -8   2   5     1255.17     1281.81     17.51 o
  -7   2   5     1192.48     1139.32     15.66 o
  -6   2   5        0.19       -0.55      1.01 o
  -5   2   5        0.86       -0.92      0.92 o
  -4   2   5      958.52      967.83     17.82 o
  -3   2   5      538.10      519.43      8.87 o
  -2   2   5      189.74      229.94      8.37 o
  -1   2   5     4668.84     5048.28     80.48 o
   0   2   5     3093.29     3304.24     49.59 o
   1   2   5      461.12      475.10     10.01 o
   2   2   5      311.03      267.73      4.91 o
   3   2   5        0.58        3.68      0.98 o
   4   2   5      517.42      494.96      7.28 o
   5   2   5     1949.46     1922.54     21.99 o
   6   2   5       35.16       18.47      1.58 o
   7   2   5       87.40       78.58      2.85 o
   8   2   5       33.03       31.64      1.80 o
   9   2   5     1107.74     1056.70     12.60 o
  10   2   5       22.86       27.75      1.99 o
  11   2   5      169.39      154.08      4.01 o
  12   2   5      201.90      181.97      5.13 o
  13   2   5       10.82        9.14      2.21 o
  14   2   5        2.07        2.89      2.20 o
  15   2   5      577.55      533.38     11.39 o
  16   2   5       38.15       44.40      3.59 o
  17   2   5       19.02       17.52      3.23 o
  18   2   5       13.03        7.21      3.13 o
  19   2   5       66.19       70.35      4.94 o
  20   2   5        0.44        1.05      3.03 o
  21   2   5       51.62       56.62      4.76 o
  22   2   5       43.65       36.10      4.38 o
  23   2   5        0.13       -5.86      8.99 o
 -23   3   5        0.29       13.77     10.75 o
 -22   3   5        6.42       25.85     14.09 o
 -21   3   5        0.18        8.48      6.30 o
 -20   3   5        3.11        6.50      6.06 o
 -19   3   5       44.64       68.83      7.19 o
 -18   3   5        3.49       -0.87      6.14 o
 -17   3   5       27.25       22.46      5.83 o
 -16   3   5       38.60       28.82      6.91 o
 -15   3   5       27.73       28.34      4.79 o
 -14   3   5      194.89      193.97      8.99 o
 -13   3   5       72.64       74.17      5.88 o
 -12   3   5       36.19       41.92      5.78 o
 -11   3   5      110.22      112.93      6.59 o
 -10   3   5      122.33       98.90      4.98 o
  -9   3   5     1227.32     1190.74     17.50 o
  -8   3   5       75.01       90.15      3.64 o
  -7   3   5      250.52      256.97      5.39 o
  -6   3   5      231.42      253.23      6.13 o
  -5   3   5      274.68      270.40      4.96 o
  -4   3   5      408.09      440.97      8.52 o
  -3   3   5      117.85      120.43      4.43 o
  -2   3   5      345.86      385.91      8.66 o
  -1   3   5      436.63      483.01     10.34 o
   0   3   5        6.18        5.79      1.84 o
   1   3   5      417.36      468.56     23.62 o
   2   3   5      166.09      170.89      5.13 o
   3   3   5       28.97       28.54      2.90 o
   4   3   5      566.94      543.67     11.93 o
   5   3   5      377.74      387.69      6.88 o
   6   3   5      588.93      590.48     10.08 o
   7   3   5       88.19       76.45      3.14 o
   8   3   5     1065.06     1075.00     16.96 o
   9   3   5        5.08        0.65      1.83 o
  10   3   5        0.60       -2.21      2.21 o
  11   3   5       55.04       44.37      4.61 o
  12   3   5       26.31       27.08      4.20 o
  13   3   5       61.46       63.31      5.34 o
  14   3   5        4.75        2.12      4.18 o
  15   3   5       86.30       87.73      8.47 o
  16   3   5       33.93       23.51      6.32 o
  17   3   5       59.17       57.41      7.92 o
  18   3   5       25.43       21.33      7.11 o
  19   3   5        0.01       -7.19      7.19 o
  20   3   5       11.55        4.11      6.78 o
  21   3   5       17.75       10.77      7.50 o
 -20   4   5        4.02        2.91      8.74 o
 -19   4   5        0.48       -3.77      5.04 o
 -18   4   5        2.69        4.48      4.54 o
 -17   4   5       21.66       21.17      5.25 o
 -16   4   5       22.89       44.72      9.16 o
 -15   4   5        6.31        8.75      4.19 o
 -14   4   5       86.31      100.61      6.95 o
 -13   4   5       60.03       61.11      5.58 o
 -12   4   5        1.10       -0.17      3.28 o
 -11   4   5        0.03        0.76      2.79 o
 -10   4   5       26.35       23.79      4.65 o
  -9   4   5        0.59       -2.05      2.05 o
  -8   4   5       75.99       88.90      5.54 o
  -7   4   5        7.07        4.71      2.69 o
  -6   4   5      220.60      229.63      8.61 o
  -5   4   5       12.55        5.78      6.78 o
  -4   4   5      105.17      133.25     14.57 o
  -3   4   5       72.15       68.94     11.81 o
  -2   4   5        1.64       -5.28      5.53 o
  -1   4   5      110.90       96.62     13.01 o
   0   4   5       29.10       26.88      8.79 o
   1   4   5       36.49       45.08      7.96 o
   2   4   5      123.76      115.15      9.78 o
   3   4   5        1.91       -2.16      4.55 o
   4   4   5      289.14      261.69     11.61 o
   5   4   5      254.65      227.73      8.85 o
   6   4   5      347.89      383.00     13.46 o
   7   4   5       63.07       58.84      6.65 o
   8   4   5       30.40       24.65      4.44 o
   9   4   5      199.00      176.49      8.58 o
  10   4   5      171.33      163.15      6.61 o
  11   4   5       25.68       20.21      3.97 o
  12   4   5      131.64      119.35      7.04 o
  13   4   5        6.55        0.27      3.38 o
  14   4   5        0.00       -3.81      3.81 o
  15   4   5       10.52        2.75      4.55 o
  16   4   5       92.23       96.58      8.88 o
  17   4   5       11.96        9.04      5.63 o
  18   4   5        2.13        6.89      5.68 o
  19   4   5       11.13       24.95      6.96 o
 -17   5   5       10.02        0.48      4.13 o
 -16   5   5       27.46       18.81      4.81 o
 -15   5   5        0.58       -3.09      3.32 o
 -14   5   5        0.05        1.22      3.25 o
 -13   5   5        0.48       -5.35      5.35 o
 -12   5   5       18.88       27.23     11.41 o
 -11   5   5        0.00        5.28      9.20 o
 -10   5   5       18.27       17.89     11.05 o
  -9   5   5       49.17       44.22     12.76 o
  -8   5   5        4.13        6.48      9.30 o
  -7   5   5        2.68       -2.01      7.99 o
  -6   5   5       49.46       55.47     12.86 o
  -5   5   5        2.45       -6.63      7.74 o
  -4   5   5        7.38       14.02      9.45 o
  -3   5   5        3.59        4.72      8.39 o
  -2   5   5      575.51      606.97     36.18 o
  -1   5   5       20.85       26.38     10.35 o
   0   5   5       74.97       80.34     14.42 o
   1   5   5        7.68       10.95      9.95 o
   2   5   5      155.96      150.64     18.49 o
   3   5   5       13.16        9.32      6.68 o
   4   5   5      293.31      278.86     16.43 o
   5   5   5       10.56        7.73      6.58 o
   6   5   5       21.30       18.06      7.21 o
   7   5   5        5.58       10.17      6.27 o
   8   5   5        2.80        4.53      3.63 o
   9   5   5       93.85      109.60      7.35 o
  10   5   5        7.76       12.49      5.03 o
  11   5   5       11.11       15.33      5.26 o
  12   5   5        9.44       16.11      5.55 o
  13   5   5        1.02       -3.01      5.88 o
  14   5   5        7.13       20.70      7.99 o
  15   5   5        2.09       -6.28      6.28 o
  16   5   5       18.68       23.82      9.04 o
 -13   6   5        2.73        9.35     12.06 o
 -12   6   5       19.98       49.99     15.43 o
 -11   6   5       29.50       29.70     13.97 o
 -10   6   5       19.09       33.72     13.77 o
  -9   6   5       15.51       20.80     12.76 o
  -8   6   5       50.49       67.53     16.38 o
  -7   6   5        2.90        3.57     10.70 o
  -6   6   5       55.59       49.04     14.77 o
  -5   6   5        4.07       14.32     11.26 o
  -4   6   5       87.42       79.64     16.83 o
  -3   6   5        4.60       -2.61      9.95 o
  -2   6   5       50.15       45.87     14.12 o
  -1   6   5       15.87       15.02     11.36 o
   0   6   5        1.88        7.24      9.85 o
   1   6   5        0.64        3.07      9.70 o
   2   6   5       15.88       12.11     10.85 o
   3   6   5        0.87        5.13      9.85 o
   4   6   5       72.11       80.64     16.68 o
   5   6   5       14.37        3.42      9.90 o
   6   6   5      135.17      134.16     19.75 o
   7   6   5       85.77       86.17     17.13 o
   8   6   5       20.55       31.71     12.66 o
 -24   0   6        2.57      -10.35     10.35 o
 -22   0   6      161.94      180.21     14.77 o
 -20   0   6        1.67       -1.11      5.54 o
 -18   0   6       24.68       21.53      4.49 o
 -16   0   6      387.17      380.64      9.22 o
 -14   0   6       18.58       16.92      2.60 o
 -12   0   6      125.23      105.26      4.25 o
 -10   0   6      246.17      294.50      6.64 o
  -8   0   6     1036.05     1199.08     18.99 o
  -6   0   6     4349.40     4148.88     54.44 o
  -4   0   6      250.88      239.22      4.21 o
  -2   0   6     1718.39     1685.38     21.12 o
   0   0   6      440.30      507.32      7.28 o
   2   0   6     2073.33     2043.82     30.17 o
   4   0   6       12.73        4.58      1.24 o
   6   0   6     1112.21     1215.54     21.59 o
   8   0   6      951.42     1069.64     19.83 o
  10   0   6     1872.30     1761.38     31.19 o
  12   0   6     1200.50     1140.30     22.17 o
  14   0   6      132.35      138.76      6.56 o
  16   0   6        1.72       -2.75      3.50 o
  18   0   6       46.85       51.82      7.89 o
  20   0   6      153.08      162.69     13.09 o
  22   0   6      251.75      253.48     16.56 o
 -25   1   6        9.81        6.25      5.08 o
 -24   1   6       33.62       34.14      6.16 o
 -23   1   6       27.07       20.34      5.48 o
 -22   1   6       79.10       76.59      7.22 o
 -21   1   6       30.25       62.98      6.69 o
 -20   1   6      430.16      451.81      9.49 o
 -19   1   6      137.21      144.19      5.95 o
 -18   1   6        3.06        4.17      2.42 o
 -17   1   6       26.40       30.27      3.36 o
 -16   1   6       10.49        9.76      2.96 o
 -15   1   6      156.50      145.23      4.36 o
 -14   1   6      562.50      581.90      9.25 o
 -13   1   6      216.78      171.72      4.31 o
 -12   1   6       80.45       73.36      2.87 o
 -11   1   6        8.16       11.07      1.49 o
 -10   1   6      796.12      713.70      9.36 o
  -9   1   6      395.65      389.25      5.61 o
  -8   1   6      781.48      807.95      8.40 o
  -7   1   6     2535.64     2727.07     23.95 o
  -6   1   6      684.83      704.51      6.98 o
  -5   1   6     1125.14     1128.97     10.79 o
  -4   1   6      116.71      111.05      1.93 o
  -3   1   6       88.46       85.73      1.88 o
  -2   1   6       22.25        4.05      1.01 o
  -1   1   6     6519.01     6654.13     70.25 o
   0   1   6     1089.66     1096.14     11.94 o
   1   1   6     1168.69     1205.57     12.43 o
   2   1   6     2935.99     2821.09     27.79 o
   3   1   6     2486.34     2612.49     25.89 o
   4   1   6      645.80      691.71      7.41 o
   5   1   6      313.54      278.81      3.73 o
   6   1   6      384.30      287.14      3.84 o
   7   1   6     1236.24     1383.46     14.00 o
   8   1   6      126.35      107.80      2.51 o
   9   1   6       15.38       10.66      1.54 o
  10   1   6        0.07       -1.32      1.32 o
  11   1   6      217.45      214.16      4.88 o
  12   1   6      392.95      365.76      6.85 o
  13   1   6       28.23       24.98      2.98 o
  14   1   6      238.51      220.77      6.38 o
  15   1   6     1034.75     1006.96     17.09 o
  16   1   6        1.00        5.45      2.90 o
  17   1   6       52.59       47.15      3.98 o
  18   1   6        4.50        1.72      3.08 o
  19   1   6       53.83       58.46      4.76 o
  20   1   6        5.89        1.58      3.31 o
  21   1   6        6.64        0.20      4.10 o
  22   1   6        5.64       -1.58      4.51 o
  23   1   6        6.26       -0.42      4.14 o
 -24   2   6       66.88       83.51     11.32 o
 -23   2   6        2.24       12.48      7.76 o
 -22   2   6        2.85        3.90      6.42 o
 -21   2   6      137.55      157.45     24.27 o
 -20   2   6        0.06        8.40      3.06 o
 -19   2   6       24.69       34.37      3.69 o
 -18   2   6       39.56       38.47      3.61 o
 -17   2   6        0.21       16.31      4.75 o
 -16   2   6      490.78      437.95     12.41 o
 -15   2   6      528.93      549.08     12.57 o
 -14   2   6      145.73      162.80      6.34 o
 -13   2   6      763.52      813.08     16.93 o
 -12   2   6        0.66       -2.16      2.16 o
 -11   2   6       11.61        8.34      2.30 o
 -10   2   6      394.53      393.21      6.55 o
  -9   2   6     2107.36     2002.95     23.17 o
  -8   2   6      288.30      296.76      7.79 o
  -7   2   6      605.49      618.36      9.55 o
  -6   2   6      926.87      946.94     14.39 o
  -5   2   6      159.39      129.14      4.53 o
  -4   2   6      958.16     1018.81     13.85 o
  -3   2   6     1726.63     1935.49     37.05 o
  -2   2   6     5847.02     6431.23    102.46 o
  -1   2   6       24.60       41.61      2.23 o
   0   2   6      270.11      263.81      6.33 o
   1   2   6       35.99       50.11      3.25 o
   2   2   6       27.91       19.60      1.62 o
   3   2   6      731.61      744.49      9.95 o
   4   2   6      425.16      462.88      6.97 o
   5   2   6        0.79       -1.10      1.10 o
   6   2   6       92.71       84.21      2.89 o
   7   2   6     1382.15     1495.09     20.84 o
   8   2   6       36.46       32.95      2.12 o
   9   2   6      605.19      589.04      8.90 o
  10   2   6      235.55      214.26      5.12 o
  11   2   6       10.76       14.65      2.28 o
  12   2   6        7.65        5.32      2.32 o
  13   2   6      781.21      743.69     16.25 o
  14   2   6      243.11      244.88      8.28 o
  15   2   6       81.77       84.21      5.44 o
  16   2   6        8.93        0.64      4.01 o
  17   2   6      159.62      164.94      6.76 o
  18   2   6       18.17       23.80      3.68 o
  19   2   6       30.66       29.94      3.99 o
  20   2   6       63.92       61.80      4.95 o
  21   2   6       89.87       88.90     10.19 o
  22   2   6       11.87        3.08      4.09 o
 -22   3   6       58.92       81.19     11.26 o
 -21   3   6        4.98        8.31      6.51 o
 -20   3   6        7.34       14.24      6.61 o
 -19   3   6       11.27        8.81      5.13 o
 -18   3   6       22.25       12.48      5.04 o
 -17   3   6       73.95       80.66      8.44 o
 -16   3   6       12.78       12.85      7.68 o
 -15   3   6       43.34       40.40      5.45 o
 -14   3   6       76.06       85.61      6.51 o
 -13   3   6       96.64       97.30      6.68 o
 -12   3   6      124.84       97.87      6.53 o
 -11   3   6       90.75       89.97      6.09 o
 -10   3   6     1869.37     1817.05     32.02 o
  -9   3   6      592.17      574.72     10.58 o
  -8   3   6     1124.32     1134.51     16.16 o
  -7   3   6        5.07        6.62      1.66 o
  -6   3   6      191.81      195.89      4.42 o
  -5   3   6      393.88      395.89      6.65 o
  -4   3   6       22.99       24.41      1.87 o
  -3   3   6      413.27      439.82      8.67 o
  -2   3   6      101.57       93.11      4.37 o
  -1   3   6      910.31      948.10     21.37 o
   0   3   6       20.32       22.58      2.51 o
   1   3   6        7.68        0.45      1.92 o
   2   3   6     1914.77     2035.12     84.35 o
   3   3   6      622.11      605.92     11.23 o
   4   3   6      158.37      160.18      4.33 o
   5   3   6      665.77      641.97      9.85 o
   6   3   6      893.12      888.24     13.09 o
   7   3   6      191.54      185.05      5.19 o
   8   3   6      195.97      201.77      5.53 o
   9   3   6       72.60       75.95      3.69 o
  10   3   6        4.12        2.45      2.46 o
  11   3   6       13.97       14.37      3.64 o
  12   3   6       94.00       66.18      6.91 o
  13   3   6      217.67      225.26     12.59 o
  14   3   6        3.68        6.74      4.74 o
  15   3   6       16.27       14.54      5.45 o
  16   3   6        2.18       -2.49      4.69 o
  17   3   6       11.83        8.71      5.74 o
  18   3   6        2.82       -0.07      5.44 o
  19   3   6       13.84        6.42      6.23 o
  20   3   6       42.14       48.53      8.90 o
  21   3   6      133.69      160.53     13.57 o
 -20   4   6        4.79        3.97      5.72 o
 -19   4   6       16.67       10.75      5.21 o
 -18   4   6       52.76       47.25      6.64 o
 -17   4   6       14.05        8.07      4.57 o
 -16   4   6       10.48        8.36      4.35 o
 -15   4   6       34.57       23.23      4.90 o
 -14   4   6       20.42       24.75      4.66 o
 -13   4   6      193.29      208.56      9.08 o
 -12   4   6        4.67       -2.51      2.87 o
 -11   4   6       55.22       49.95      4.71 o
 -10   4   6        4.39        1.00      2.79 o
  -9   4   6      104.64       87.68      4.69 o
  -8   4   6        9.67        6.17      4.25 o
  -7   4   6       18.70       24.09      3.57 o
  -6   4   6       85.88       73.11      5.12 o
  -5   4   6      180.12      186.75      7.12 o
  -4   4   6      147.34      165.56      6.40 o
  -3   4   6      385.38      404.59     33.79 o
  -2   4   6        3.02       -3.42      6.13 o
  -1   4   6       60.30       56.73      5.25 o
   0   4   6       63.39       62.88      8.14 o
   1   4   6       77.31       75.51      4.59 o
   2   4   6      107.79       91.77      8.50 o
   3   4   6       20.81        8.00      3.13 o
   4   4   6       92.87       80.28      5.56 o
   5   4   6      414.49      434.70     27.05 o
   6   4   6       16.46       16.29      4.16 o
   7   4   6      209.59      187.88      8.72 o
   8   4   6      229.66      223.90      9.66 o
   9   4   6        6.24       -0.34      2.47 o
  10   4   6        5.28       -0.56      2.73 o
  11   4   6       30.11       41.35      4.76 o
  12   4   6        3.75        0.35      3.28 o
  13   4   6      225.48      223.58     11.27 o
  14   4   6        0.60        1.60      4.25 o
  15   4   6       78.34       97.78     15.38 o
  16   4   6       18.20       15.48      6.61 o
  17   4   6      184.97      212.57     12.80 o
  18   4   6        0.70        4.73      5.52 o
  19   4   6       72.25       76.06      9.76 o
 -17   5   6       27.01       27.59      5.22 o
 -16   5   6        9.59        8.73      4.20 o
 -15   5   6        1.49       -1.00      4.95 o
 -14   5   6        0.33       -2.37      3.75 o
 -13   5   6       86.65       80.68      8.92 o
 -12   5   6       15.21       10.11      4.77 o
 -11   5   6        4.02       12.16     10.15 o
 -10   5   6       31.27       33.56     12.36 o
  -9   5   6        5.99        1.21      8.94 o
  -8   5   6       35.47       28.59     11.56 o
  -7   5   6        5.07        5.13      9.04 o
  -6   5   6        0.47        4.42      8.34 o
  -5   5   6        4.50        0.55      7.89 o
  -4   5   6       47.55       39.34     11.81 o
  -3   5   6        2.69       -3.17      7.84 o
  -2   5   6        0.02       -0.05      7.94 o
  -1   5   6        0.59        7.59      8.59 o
   0   5   6       26.00       23.57     10.55 o
   1   5   6      377.00      345.04     26.08 o
   2   5   6       13.20       14.02      9.85 o
   3   5   6       73.30       57.43     13.57 o
   4   5   6        1.63        1.81      8.24 o
   5   5   6       12.50       -3.27      8.54 o
   6   5   6       37.13       35.22     11.81 o
   7   5   6       81.97       79.45     11.28 o
   8   5   6        0.18        3.64      4.27 o
   9   5   6      263.17      267.84     12.71 o
  10   5   6        0.09        6.37      4.71 o
  11   5   6       26.93       18.99      7.49 o
  12   5   6       48.65       37.99      8.59 o
  13   5   6       90.77      104.71     12.46 o
  14   5   6       31.79       38.44      9.40 o
  15   5   6        4.93        3.62      7.29 o
  16   5   6       12.73        5.83      7.84 o
 -13   6   6       60.14       67.48     17.03 o
 -12   6   6        0.67       16.48     12.46 o
 -11   6   6       59.40       62.15     16.18 o
 -10   6   6       37.13       20.20     13.42 o
  -9   6   6       28.78       37.94     14.42 o
  -8   6   6      104.00      131.09     20.80 o
  -7   6   6       69.70       77.08     17.28 o
  -6   6   6       33.97       54.52     15.58 o
  -5   6   6       32.57       42.26     14.22 o
  -4   6   6       40.06       27.08     12.86 o
  -3   6   6        4.60        4.92     10.60 o
  -2   6   6       55.55       59.34     15.43 o
  -1   6   6        3.36       10.00     10.70 o
   0   6   6       17.90       16.88     10.90 o
   1   6   6       10.74        1.91      9.95 o
   2   6   6       34.92       39.90     13.92 o
   3   6   6        8.43        5.18     10.10 o
   4   6   6       10.36       12.11     11.31 o
   5   6   6        1.24        1.91     10.20 o
   6   6   6        9.99        8.69     11.61 o
   7   6   6       70.15       47.53     14.72 o
   8   6   6       11.21        6.13     10.60 o
   9   6   6       69.57       56.33     15.02 o
 -25   0   7       24.01       15.65     17.56 o
 -23   0   7      451.34      457.55     22.21 o
 -21   0   7        5.89       -3.66      6.16 o
 -19   0   7       99.66       69.04      8.76 o
 -17   0   7       73.13       72.21      6.08 o
 -15   0   7      252.35      248.02      7.13 o
 -13   0   7      693.66      649.39     12.46 o
 -11   0   7     1931.49     1691.10     26.61 o
  -9   0   7      819.31      806.86     13.83 o
  -7   0   7      116.01       83.72      3.39 o
  -5   0   7     1368.43     1309.56     18.38 o
  -3   0   7       99.58       85.81      2.58 o
  -1   0   7     4222.52     4226.96     55.33 o
   1   0   7     3303.61     3429.92     49.60 o
   3   0   7      267.66      232.44      5.74 o
   5   0   7     1111.51     1172.28     26.98 o
   7   0   7     2302.43     2377.97     40.23 o
   9   0   7     1110.82     1118.16     21.10 o
  11   0   7     1918.43     1873.80     33.45 o
  13   0   7      562.29      531.24     14.24 o
  15   0   7      443.84      455.96     14.37 o
  17   0   7       45.93       52.48      7.82 o
  19   0   7        0.24       -2.10      7.31 o
  21   0   7        1.73       -0.59      6.48 o
  23   0   7        8.64       14.92     12.66 o
 -25   1   7        1.10       -2.06      6.73 o
 -24   1   7       13.38       16.11      5.57 o
 -23   1   7        4.21        9.83      5.04 o
 -22   1   7        5.98        9.06      4.84 o
 -21   1   7       13.47       14.72      3.91 o
 -20   1   7       32.76      100.99      7.54 o
 -19   1   7      388.68      404.77      8.76 o
 -18   1   7        0.02        0.70      2.36 o
 -17   1   7       42.00       34.84      3.05 o
 -16   1   7      667.84      621.23     10.81 o
 -15   1   7      780.39      753.53     11.41 o
 -14   1   7       20.05       10.39      2.28 o
 -13   1   7       27.89       18.69      1.89 o
 -12   1   7      193.29      169.38      3.98 o
 -11   1   7      376.27      379.01      6.04 o
 -10   1   7       20.99       19.64      1.67 o
  -9   1   7     1976.04     2080.38     19.62 o
  -8   1   7      130.28      149.62      2.77 o
  -7   1   7     1596.81     1600.92     15.79 o
  -6   1   7      241.80      239.06      3.27 o
  -5   1   7       63.64       57.95      1.51 o
  -4   1   7        0.48       -0.59      0.59 o
  -3   1   7      764.17      798.30      8.26 o
  -2   1   7     2725.32     2927.98     27.45 o
  -1   1   7      203.05      203.94      3.08 o
   0   1   7      138.87      150.82      2.71 o
   1   1   7      144.14      152.25      2.64 o
   2   1   7       68.85       53.35      1.53 o
   3   1   7     3275.86     3316.17     31.22 o
   4   1   7      176.15      153.06      2.57 o
   5   1   7      334.60      305.89      4.23 o
   6   1   7      357.06      365.30      4.92 o
   7   1   7     1574.40     1467.07     14.87 o
   8   1   7      552.77      536.27      6.42 o
   9   1   7      163.57      150.10      3.54 o
  10   1   7      191.72      199.85      4.22 o
  11   1   7      479.63      481.66      8.08 o
  12   1   7      359.58      314.33      6.44 o
  13   1   7      572.02      561.33     10.94 o
  14   1   7       40.17       49.44      6.08 o
  15   1   7       97.38       93.10      4.68 o
  16   1   7        0.12       -1.00      2.46 o
  17   1   7       93.13      100.63      5.10 o
  18   1   7       15.17       14.53      3.60 o
  19   1   7      220.29      203.82      7.68 o
  20   1   7       11.80        6.22      4.07 o
  21   1   7        8.44       -3.89      3.89 o
  22   1   7       19.65       16.46      3.93 o
  23   1   7        2.31       -6.37      6.81 o
 -24   2   7        4.25        7.61     14.52 o
 -23   2   7       85.13       96.85     11.55 o
 -22   2   7        1.32       11.02      6.91 o
 -21   2   7       14.84       41.73      8.00 o
 -20   2   7       44.54       42.89      6.50 o
 -19   2   7       14.60       17.30      5.15 o
 -18   2   7       15.33       18.22      7.99 o
 -17   2   7      431.99      431.47     14.60 o
 -16   2   7       86.23      110.66     20.05 o
 -15   2   7      855.40      890.87     17.63 o
 -14   2   7        2.54        6.58      2.92 o
 -13   2   7       53.43       69.46      8.72 o
 -12   2   7      238.75      240.20      6.52 o
 -11   2   7      607.85      550.85      9.16 o
 -10   2   7      214.49      188.13      4.33 o
  -9   2   7        0.39       -1.40      1.40 o
  -8   2   7      676.66      632.87      9.39 o
  -7   2   7       61.35       57.91      2.58 o
  -6   2   7      116.95      111.57      3.69 o
  -5   2   7     2422.29     2434.64     29.02 o
  -4   2   7     3318.14     3411.25     39.74 o
  -3   2   7     3268.26     3449.09     37.79 o
  -2   2   7      111.70      107.35      3.79 o
  -1   2   7      563.15      527.60      8.13 o
   0   2   7      111.64      137.47      3.49 o
   1   2   7      739.55      802.94     10.63 o
   2   2   7      395.27      399.28      6.20 o
   3   2   7        0.03       -0.98      0.98 o
   4   2   7        4.55        3.67      1.19 o
   5   2   7      625.62      622.09      9.06 o
   6   2   7      329.38      326.92      5.68 o
   7   2   7       73.99       77.49      2.88 o
   8   2   7        0.60       -1.28      1.28 o
   9   2   7      195.19      182.15      4.34 o
  10   2   7       74.21       74.08      3.23 o
  11   2   7      962.84      881.45     16.11 o
  12   2   7        6.00        4.64      2.37 o
  13   2   7        0.09        0.13      2.72 o
  14   2   7        0.15        0.41      3.05 o
  15   2   7        3.05        8.85      3.22 o
  16   2   7        3.56       -0.48      3.11 o
  17   2   7       50.46       59.70      5.78 o
  18   2   7      146.44      176.67      7.31 o
  19   2   7       29.58       37.62      4.59 o
  20   2   7        3.34        3.19      3.41 o
  21   2   7       61.95       68.64      5.35 o
  22   2   7       14.70       14.48      4.61 o
 -22   3   7       81.19      106.11     11.39 o
 -21   3   7        0.32       11.56      6.62 o
 -20   3   7        3.57       -4.33      4.49 o
 -19   3   7      104.12      125.85      9.17 o
 -18   3   7       41.18       53.15      6.80 o
 -17   3   7      133.86      136.83     10.76 o
 -16   3   7       62.17       71.94      8.34 o
 -15   3   7       25.66       36.49      5.30 o
 -14   3   7       56.70       54.90      5.70 o
 -13   3   7       18.65       21.81      4.41 o
 -12   3   7      161.48      144.31      7.82 o
 -11   3   7       12.13       12.74      3.72 o
 -10   3   7      488.79      515.49     15.08 o
  -9   3   7        9.63       12.84      2.71 o
  -8   3   7        0.55       -1.07      1.91 o
  -7   3   7      394.45      382.90      7.05 o
  -6   3   7      460.22      449.20      7.65 o
  -5   3   7       53.51       58.77      2.55 o
  -4   3   7        2.31       -1.11      1.11 o
  -3   3   7       76.67       80.95      3.79 o
  -2   3   7      501.64      536.96     10.22 o
  -1   3   7       17.66        8.02      2.57 o
   0   3   7      128.64      134.04      5.30 o
   1   3   7        3.31       -1.63      1.66 o
   2   3   7      199.64      199.13      5.57 o
   3   3   7      335.20      305.80      7.24 o
   4   3   7      954.70      977.83     14.93 o
   5   3   7      774.79      782.93     12.61 o
   6   3   7      148.89      138.16      4.92 o
   7   3   7       59.49       48.74      3.44 o
   8   3   7        0.03       -2.50      2.64 o
   9   3   7       56.30       65.20      6.29 o
  10   3   7      126.67      122.53      6.79 o
  11   3   7        7.83        4.88      5.40 o
  12   3   7        3.18       -3.23      3.87 o
  13   3   7       37.37       43.16      6.32 o
  14   3   7       96.31       98.05      8.74 o
  15   3   7       12.38        7.49      5.20 o
  16   3   7        1.71        1.03      4.89 o
  17   3   7       24.49       22.61      9.65 o
  18   3   7        4.82        2.20      5.77 o
  19   3   7       45.48       45.90      8.67 o
  20   3   7       12.40       16.10      7.53 o
 -20   4   7       11.80       12.45     14.42 o
 -19   4   7        0.29       -4.34      5.03 o
 -18   4   7        2.32       -0.58      6.21 o
 -17   4   7        1.41       -2.35      4.64 o
 -16   4   7       92.15       87.59      7.43 o
 -15   4   7        4.97        6.20      4.09 o
 -14   4   7        0.08       -3.22      3.51 o
 -13   4   7        0.04        0.07      3.26 o
 -12   4   7        3.40        0.35      3.18 o
 -11   4   7        1.46       -0.93      2.97 o
 -10   4   7        8.20        8.70      5.20 o
  -9   4   7      445.11      413.20     12.01 o
  -8   4   7      329.68      304.18     13.38 o
  -7   4   7       35.02       25.84      5.04 o
  -6   4   7       12.36        7.34      3.06 o
  -5   4   7       30.63       32.44      3.83 o
  -4   4   7      382.23      404.15     14.32 o
  -3   4   7        0.09       -2.40      2.40 o
  -2   4   7      597.92      675.03     21.99 o
  -1   4   7        6.32        8.00      4.43 o
   0   4   7      130.56      146.28      7.37 o
   1   4   7       63.21       57.67      4.73 o
   2   4   7      159.76      133.66     10.52 o
   3   4   7        0.15       -3.30      3.30 o
   4   4   7       33.03       27.16      8.77 o
   5   4   7       27.77       31.90      6.00 o
   6   4   7       32.52       21.26      5.37 o
   7   4   7      231.78      200.57     10.94 o
   8   4   7        0.53       -5.18      5.18 o
   9   4   7        0.24       -2.64      2.64 o
  10   4   7        3.91        1.66      3.21 o
  11   4   7        5.64        8.21      3.58 o
  12   4   7        5.80        2.97      4.11 o
  13   4   7       10.35        8.05      8.79 o
  14   4   7        7.53        4.71      4.64 o
  15   4   7       12.18        3.12      4.91 o
  16   4   7        2.42        0.97      5.12 o
  17   4   7        6.27        7.42      6.05 o
  18   4   7       53.75       56.38      8.50 o
 -17   5   7        0.94        4.73      4.09 o
 -16   5   7       40.00       55.20      6.02 o
 -15   5   7        0.10       -4.52      5.30 o
 -14   5   7        5.87        5.38      3.69 o
 -13   5   7        4.96        9.93     12.29 o
 -12   5   7       66.21       61.23     10.02 o
 -11   5   7        0.21       -2.98      4.05 o
 -10   5   7       79.47       71.00     15.12 o
  -9   5   7        0.51       -3.27      8.34 o
  -8   5   7       57.63       47.68     13.37 o
  -7   5   7       16.28       16.18     10.40 o
  -6   5   7       94.62       90.95     15.68 o
  -5   5   7        6.05        7.79      9.35 o
  -4   5   7       31.43       42.11     12.51 o
  -3   5   7       34.19       23.77     11.20 o
  -2   5   7        0.48       -1.46      8.14 o
  -1   5   7       29.05       33.56     11.61 o
   0   5   7      136.07      127.68     17.49 o
   1   5   7       14.69        4.17      8.84 o
   2   5   7       40.25       32.31     11.26 o
   3   5   7        0.20       -7.94      7.94 o
   4   5   7      162.26      155.71     18.34 o
   5   5   7        5.15        2.81      8.79 o
   6   5   7      116.51       94.73      7.96 o
   7   5   7        5.25       -1.48      4.04 o
   8   5   7       10.61       11.64      4.84 o
   9   5   7       14.00       13.44      5.43 o
  10   5   7       14.92       10.96      5.38 o
  11   5   7       39.79       26.83      7.89 o
  12   5   7       42.22       24.72      8.29 o
  13   5   7        1.56        3.52      6.83 o
  14   5   7       20.54       18.74      8.54 o
  15   5   7        1.00       -2.56      6.73 o
 -12   6   7        0.17        8.64     11.96 o
 -11   6   7       19.80       17.64     12.91 o
 -10   6   7       11.25       13.67     12.61 o
  -9   6   7        2.43       -0.20     10.70 o
  -8   6   7      131.59      125.01     21.00 o
  -7   6   7       47.87       70.19     17.03 o
  -6   6   7       37.85       45.42     14.52 o
  -5   6   7        0.15       -9.14      9.14 o
  -4   6   7       55.34       38.89     13.77 o
  -3   6   7       21.36       36.98     13.42 o
  -2   6   7       81.37       76.37     16.33 o
  -1   6   7        2.34       -0.50      9.35 o
   0   6   7        4.39        8.74     10.95 o
   1   6   7        1.46       -0.40      9.55 o
   2   6   7        1.87       -5.73      9.14 o
   3   6   7       19.38       11.15     11.05 o
   4   6   7        0.12       -7.29      9.45 o
   5   6   7       31.73       33.97     14.17 o
   6   6   7        0.81       -0.75     10.35 o
   7   6   7        1.74       -3.77      9.55 o
   8   6   7       13.71        8.69     11.00 o
   9   6   7        6.02        7.49      9.85 o
 -24   0   8        2.70       -7.04      7.04 o
 -22   0   8       45.89       44.81      8.81 o
 -20   0   8        3.60       -2.93      5.66 o
 -18   0   8      241.89      205.75      9.70 o
 -16   0   8        4.41        1.12      3.39 o
 -14   0   8      307.32      287.47      7.55 o
 -12   0   8      319.55      317.40      7.63 o
 -10   0   8     2587.64     2576.98     38.85 o
  -8   0   8      602.96      725.82     12.61 o
  -6   0   8     3490.53     3466.57     46.08 o
  -4   0   8     4037.64     3839.38     50.56 o
  -2   0   8       17.79       12.58      1.23 o
   0   0   8     3009.81     2858.29     45.15 o
   2   0   8     1451.34     1322.73     22.95 o
   4   0   8     5103.16     5017.77    130.18 o
   6   0   8     3064.83     3298.17     54.55 o
   8   0   8      136.83      149.56      5.66 o
  10   0   8      739.69      738.71     15.56 o
  12   0   8      166.00      136.90      7.18 o
  14   0   8      430.67      433.64     11.76 o
  16   0   8       73.91       90.45      9.19 o
  18   0   8      344.90      400.90     18.87 o
  20   0   8       13.69       11.77      7.40 o
  22   0   8      357.73      413.07     32.11 o
 -24   1   8       13.60       11.33      5.35 o
 -23   1   8       89.29       86.60      7.85 o
 -22   1   8       10.68       17.36      5.36 o
 -21   1   8       47.24       47.71      5.33 o
 -20   1   8       44.39       40.67      5.36 o
 -19   1   8       75.31      117.05     11.42 o
 -18   1   8      256.62      268.42      6.84 o
 -17   1   8      290.88      257.74      6.56 o
 -16   1   8       50.35       54.38      5.51 o
 -15   1   8      101.20      100.40      5.26 o
 -14   1   8      638.10      585.92      9.38 o
 -13   1   8        0.22       -1.42      1.42 o
 -12   1   8      837.05      799.53     10.21 o
 -11   1   8      709.20      716.10      9.75 o
 -10   1   8      117.55      110.00      3.08 o
  -9   1   8       46.51       60.71      2.23 o
  -8   1   8     4811.61     4848.18     45.17 o
  -7   1   8      325.02      310.91      4.26 o
  -6   1   8       18.57       26.27      1.87 o
  -5   1   8      213.43      267.74      3.54 o
  -4   1   8      117.63      123.56      2.18 o
  -3   1   8      439.98      478.20      5.29 o
  -2   1   8      670.94      666.71      6.93 o
  -1   1   8     5130.95     5519.14     48.85 o
   0   1   8      483.87      490.21      5.57 o
   1   1   8     1215.96     1249.34     12.44 o
   2   1   8       12.33       10.48      0.91 o
   3   1   8      110.95       93.09      2.09 o
   4   1   8     2677.51     2668.26     26.68 o
   5   1   8       59.46       52.18      1.77 o
   6   1   8        0.10       -1.01      1.01 o
   7   1   8        0.38       -0.89      0.89 o
   8   1   8      662.22      609.02      7.96 o
   9   1   8       14.48        8.09      1.37 o
  10   1   8       13.00       11.84      1.86 o
  11   1   8      644.08      672.32      9.62 o
  12   1   8      208.62      204.26      5.39 o
  13   1   8      427.85      418.07      8.17 o
  14   1   8      767.73      780.80     14.15 o
  15   1   8        4.71       -2.39      2.39 o
  16   1   8       66.83       66.84      4.40 o
  17   1   8        8.27        6.20      3.16 o
  18   1   8      109.44      113.55      5.68 o
  19   1   8        6.66        9.81      3.41 o
  20   1   8        0.59       -0.04      3.16 o
  21   1   8        0.01       -2.84      3.22 o
  22   1   8        5.13        9.12      4.56 o
 -24   2   8        3.56       -7.44      9.45 o
 -23   2   8       39.27       41.20     10.33 o
 -22   2   8      311.05      340.56     24.60 o
 -21   2   8        8.73       15.65      5.48 o
 -20   2   8        5.97        8.54      6.88 o
 -19   2   8       73.75       62.22      7.06 o
 -18   2   8       10.75       10.06      4.63 o
 -17   2   8       69.05       67.73     10.60 o
 -16   2   8        1.78       10.07      3.55 o
 -15   2   8      879.28      929.60     25.55 o
 -14   2   8       60.14       60.96      4.42 o
 -13   2   8      113.95      104.39      5.25 o
 -12   2   8       49.77       40.98      4.55 o
 -11   2   8      130.17      127.69      4.86 o
 -10   2   8     1747.39     1804.44     20.43 o
  -9   2   8      353.19      353.67      5.83 o
  -8   2   8     1591.32     1526.77     19.25 o
  -7   2   8      130.31      105.86      4.00 o
  -6   2   8      316.28      273.86      5.13 o
  -5   2   8       35.44       29.66      1.78 o
  -4   2   8     1586.45     1577.77     18.37 o
  -3   2   8      380.19      342.58      5.61 o
  -2   2   8       10.43       -0.69      2.17 o
  -1   2   8     3502.45     3525.68     41.00 o
   0   2   8    11356.00    11670.94    145.32 o
   1   2   8      163.99      187.25      4.09 o
   2   2   8        0.15        2.90      1.16 o
   3   2   8       64.28       67.90      2.58 o
   4   2   8      143.51      134.75      3.09 o
   5   2   8       15.23       14.38      1.41 o
   6   2   8       31.36       28.37      1.97 o
   7   2   8      373.52      366.61      6.09 o
   8   2   8       42.27       31.71      2.21 o
   9   2   8      139.90      144.21      4.10 o
  10   2   8        0.77       -1.31      1.80 o
  11   2   8        0.86        1.03      2.17 o
  12   2   8      394.37      350.62      9.98 o
  13   2   8       13.53       26.47      3.84 o
  14   2   8      569.47      510.18     13.18 o
  15   2   8       40.09       41.69      4.48 o
  16   2   8       63.23       51.31      5.53 o
  17   2   8        2.77       -2.41      3.70 o
  18   2   8       18.31       12.03      4.64 o
  19   2   8       77.96       85.08      5.62 o
  20   2   8        0.35       -0.35      3.43 o
  21   2   8       28.50       38.04      4.60 o
 -22   3   8        0.07        6.17      8.22 o
 -21   3   8       35.79       38.49      8.25 o
 -20   3   8        0.07       -4.50      4.50 o
 -19   3   8        1.73       10.56      5.78 o
 -18   3   8      158.67      160.35      9.95 o
 -17   3   8       68.22       78.42      7.47 o
 -16   3   8      176.10      174.88      9.76 o
 -15   3   8      358.64      366.08     13.28 o
 -14   3   8      282.15      278.72     11.12 o
 -13   3   8      114.84      119.64      9.49 o
 -12   3   8      596.93      565.68     16.23 o
 -11   3   8        8.12        0.84      3.50 o
 -10   3   8       98.98      109.45      6.58 o
  -9   3   8      677.84      640.61     14.26 o
  -8   3   8      791.41      792.37     14.68 o
  -7   3   8      717.40      703.72     13.20 o
  -6   3   8       87.00       94.82      3.49 o
  -5   3   8       13.76       11.25      1.72 o
  -4   3   8        1.92       -1.27      1.27 o
  -3   3   8       89.06       72.95      2.81 o
  -2   3   8       22.62       13.75      1.88 o
  -1   3   8      118.60       95.09      5.58 o
   0   3   8     1646.32     1687.32     30.58 o
   1   3   8       52.67       42.72      2.56 o
   2   3   8      292.25      256.93      5.52 o
   3   3   8       19.63       11.47      2.02 o
   4   3   8      201.63      179.00      6.00 o
   5   3   8       21.88       32.90      2.64 o
   6   3   8     1553.42     1509.70     24.73 o
   7   3   8     1476.32     1480.38     24.48 o
   8   3   8      401.08      362.32     11.35 o
   9   3   8        0.49       -0.33      3.19 o
  10   3   8      196.44      164.55      7.90 o
  11   3   8      198.02      201.46      8.75 o
  12   3   8        1.11       -4.15      4.15 o
  13   3   8      117.83      109.33      8.90 o
  14   3   8        1.01       -4.30      4.30 o
  15   3   8        7.19        9.75      5.40 o
  16   3   8       11.28       10.25      5.68 o
  17   3   8        1.11       -1.95      5.26 o
  18   3   8       27.06       32.68      7.78 o
  19   3   8        1.36        3.72      6.39 o
  20   3   8       19.12       23.28      8.32 o
 -20   4   8        0.32        4.22      4.76 o
 -19   4   8       16.87       15.67      5.56 o
 -18   4   8        4.79       -4.59      4.59 o
 -17   4   8      110.24      116.51      8.66 o
 -16   4   8       40.14       38.27      5.84 o
 -15   4   8        9.73        5.94      4.24 o
 -14   4   8        1.04       -3.49      3.49 o
 -13   4   8       42.18       31.43      4.89 o
 -12   4   8       51.08       49.91      5.19 o
 -11   4   8      170.97      146.81      7.40 o
 -10   4   8       12.17        5.42      3.15 o
  -9   4   8       68.65       60.52      4.93 o
  -8   4   8       39.70       40.19      4.05 o
  -7   4   8      305.75      308.09     13.49 o
  -6   4   8      180.44      171.56     10.05 o
  -5   4   8        3.39        1.32      3.81 o
  -4   4   8      263.13      269.81      9.29 o
  -3   4   8       26.43       23.67      3.62 o
  -2   4   8       97.37       90.53      5.68 o
  -1   4   8        4.96       -2.57      2.57 o
   0   4   8       17.24        4.39      3.40 o
   1   4   8      123.25      125.84      8.60 o
   2   4   8       15.04        1.41      6.68 o
   3   4   8       23.76       15.21      6.41 o
   4   4   8      106.25       99.51      8.14 o
   5   4   8      155.38      150.00      9.65 o
   6   4   8       32.18       22.43      5.73 o
   7   4   8       46.11       37.23      8.74 o
   8   4   8       37.23       39.36      4.15 o
   9   4   8       58.85       55.49      4.97 o
  10   4   8       38.42       44.34      4.93 o
  11   4   8       55.16       46.08      5.09 o
  12   4   8       35.52       22.29      5.19 o
  13   4   8        0.02       -4.01      4.01 o
  14   4   8       33.98       24.15      5.99 o
  15   4   8       47.76       41.67      7.00 o
  16   4   8        5.31       -2.51      5.28 o
  17   4   8       13.53        4.47      5.81 o
  18   4   8       11.75        7.60      6.73 o
 -17   5   8       92.66       81.46      7.05 o
 -16   5   8        2.02        3.62      3.85 o
 -15   5   8        8.24        9.40      4.26 o
 -14   5   8       48.72       49.38      7.38 o
 -13   5   8        2.96        5.49      5.17 o
 -12   5   8        0.74       -6.68      6.68 o
 -11   5   8       50.80       51.14      7.91 o
 -10   5   8        0.36       -3.78      3.78 o
  -9   5   8        2.99       -1.45      4.70 o
  -8   5   8        4.71       -1.36      8.04 o
  -7   5   8        0.69        5.53      8.59 o
  -6   5   8       31.60       35.17     11.96 o
  -5   5   8        0.38       -0.50      8.09 o
  -4   5   8       38.73       39.44     12.41 o
  -3   5   8       79.40       69.74     14.32 o
  -2   5   8        0.15        9.70      9.14 o
  -1   5   8        9.79        3.52      8.74 o
   0   5   8        2.70        5.07      9.04 o
   1   5   8       93.95       86.67     15.43 o
   2   5   8        8.46       -7.74      7.74 o
   3   5   8       52.32       54.92     13.06 o
   4   5   8        0.09       -2.66      8.24 o
   5   5   8      155.73      155.55      9.85 o
   6   5   8        2.80        1.93      4.38 o
   7   5   8       81.92       75.60     12.49 o
   8   5   8       36.31       36.12      6.41 o
   9   5   8        0.50       -1.89      4.73 o
  10   5   8        2.05        2.08      4.74 o
  11   5   8       11.00        1.21      6.38 o
  12   5   8       18.57       18.99      8.29 o
  13   5   8        0.01       -6.13      6.13 o
  14   5   8       30.21       34.37      9.60 o
  15   5   8        4.86        2.51      8.34 o
 -12   6   8        1.87       -9.04      9.04 o
 -11   6   8        1.80        9.20     12.16 o
 -10   6   8        4.48        2.01     11.61 o
  -9   6   8        8.56       -1.81     10.90 o
  -8   6   8       20.10       13.01     12.31 o
  -7   6   8        7.40       -2.96     10.05 o
  -6   6   8        6.57       11.00     11.36 o
  -5   6   8       79.18       90.24     17.79 o
  -4   6   8        0.08       -0.85      9.75 o
  -3   6   8       91.35       90.19     17.79 o
  -2   6   8        9.24        6.53     11.10 o
  -1   6   8       78.33       82.30     17.39 o
   0   6   8       11.38       17.33     12.01 o
   1   6   8       28.50       38.99     14.07 o
   2   6   8        6.17        3.67     10.20 o
   3   6   8       18.08       21.71     12.36 o
   4   6   8        1.65       -8.74      8.74 o
   5   6   8        8.94       28.04     13.01 o
   6   6   8       79.36       76.22     16.83 o
   7   6   8       11.92       -5.53      9.70 o
   8   6   8       13.14       18.04     11.81 o
   9   6   8        0.07       -6.43      8.99 o
 -23   0   9       41.96       45.15     10.15 o
 -21   0   9       77.28       78.03      9.95 o
 -19   0   9       10.92        6.18      5.89 o
 -17   0   9        0.72       -1.92      3.61 o
 -15   0   9        7.52        4.03      2.98 o
 -13   0   9      280.22      251.40      6.89 o
 -11   0   9      198.12      184.18      5.88 o
  -9   0   9      119.97      110.65      4.41 o
  -7   0   9        4.85        7.63      1.52 o
  -5   0   9       16.52        9.25      1.45 o
  -3   0   9      315.75      262.10      5.18 o
  -1   0   9      139.98      160.61      4.85 o
   1   0   9     1154.92     1050.52     18.91 o
   3   0   9      347.27      424.47      8.30 o
   5   0   9      598.18      534.86     11.52 o
   7   0   9      223.25      208.34      6.50 o
   9   0   9        5.15       -2.44      2.44 o
  11   0   9        0.16       -2.29      3.71 o
  13   0   9      232.39      231.64      8.24 o
  15   0   9       80.08      103.31      9.31 o
  17   0   9       97.44       97.71     10.29 o
  19   0   9       63.31       70.67     15.70 o
  21   0   9       14.22       10.15     12.16 o
 -24   1   9       17.21       17.04      5.55 o
 -23   1   9       36.25       54.75     10.13 o
 -22   1   9        2.35        5.72      4.55 o
 -21   1   9       43.75       64.45      4.93 o
 -20   1   9       42.08       37.10      3.77 o
 -19   1   9      110.78      108.53      4.72 o
 -18   1   9       15.44       14.61      3.70 o
 -17   1   9       83.59      106.88      4.64 o
 -16   1   9      113.19      109.13      4.34 o
 -15   1   9      339.40      315.02      6.93 o
 -14   1   9        9.64        6.50      2.21 o
 -13   1   9      454.28      422.85      7.48 o
 -12   1   9       97.99      100.31      3.20 o
 -11   1   9      211.10      192.48      4.09 o
 -10   1   9      682.18      690.42      8.91 o
  -9   1   9       10.78       12.10      1.46 o
  -8   1   9      171.42      160.40      3.27 o
  -7   1   9      618.31      584.18      7.19 o
  -6   1   9      175.39      154.06      2.78 o
  -5   1   9      232.48      240.96      3.46 o
  -4   1   9      528.18      546.43      6.29 o
  -3   1   9     2564.54     2577.74     24.52 o
  -2   1   9       81.78       74.25      2.18 o
  -1   1   9     2087.40     2201.19     21.09 o
   0   1   9      133.47      123.52      2.36 o
   1   1   9      245.16      248.56      3.65 o
   2   1   9      555.31      511.36      5.98 o
   3   1   9       58.41       56.24      1.82 o
   4   1   9       70.15       88.31      2.27 o
   5   1   9     2562.74     2570.57     26.00 o
   6   1   9       86.63       87.99      2.43 o
   7   1   9        9.44        2.05      1.25 o
   8   1   9       20.24       12.25      1.34 o
   9   1   9     1047.64     1041.06     13.31 o
  10   1   9        0.77       -1.61      1.61 o
  11   1   9       68.49       64.62      3.22 o
  12   1   9      361.52      342.21      7.22 o
  13   1   9       38.69       22.86      2.76 o
  14   1   9       12.62        5.18      2.37 o
  15   1   9       74.76       75.85      3.82 o
  16   1   9       69.98       72.34      4.16 o
  17   1   9      103.42      100.34      4.80 o
  18   1   9        0.88       -2.63      2.63 o
  19   1   9       77.10       78.67      5.05 o
  20   1   9        1.89       -3.08      3.08 o
  21   1   9       63.07       59.13      4.77 o
  22   1   9       18.01        9.65      7.34 o
 -23   2   9        3.77        8.34      7.21 o
 -22   2   9        1.29       38.29     19.29 o
 -21   2   9       17.49       29.38      6.93 o
 -20   2   9        5.94        0.82      4.69 o
 -19   2   9        0.26       -1.20      4.53 o
 -18   2   9       85.04       92.91      8.02 o
 -17   2   9        2.17       -3.70      4.38 o
 -16   2   9       73.16       65.54      6.65 o
 -15   2   9       99.22      113.94      9.95 o
 -14   2   9       53.51       46.04      4.56 o
 -13   2   9        8.52        4.25      2.67 o
 -12   2   9        8.05       -0.43      2.54 o
 -11   2   9      170.91      152.25      5.01 o
 -10   2   9      346.12      300.71      5.91 o
  -9   2   9     1132.87     1140.66     13.81 o
  -8   2   9      146.27      142.35      3.89 o
  -7   2   9      138.30      145.34      3.75 o
  -6   2   9     1002.01     1014.16     14.38 o
  -5   2   9       72.44       66.58      2.65 o
  -4   2   9       70.76       61.49      2.30 o
  -3   2   9       12.90       -1.09      1.64 o
  -2   2   9     2451.15     2392.01     28.68 o
  -1   2   9      636.39      616.26      9.05 o
   0   2   9       25.80       19.74      1.87 o
   1   2   9      362.67      357.45      6.15 o
   2   2   9     1760.65     1749.42     21.66 o
   3   2   9      180.00      183.47      4.83 o
   4   2   9      804.96      781.73     10.93 o
   5   2   9      219.59      223.46      4.71 o
   6   2   9      761.92      747.41     11.48 o
   7   2   9       88.85       70.14      2.96 o
   8   2   9      409.74      419.41      7.43 o
   9   2   9       40.17       48.10      3.04 o
  10   2   9        7.83        6.97      2.14 o
  11   2   9       62.60       56.82      4.46 o
  12   2   9       11.74       18.22      3.55 o
  13   2   9     1007.73      998.29     21.08 o
  14   2   9      157.92      167.90      7.51 o
  15   2   9        7.31        6.12      3.44 o
  16   2   9       61.08       64.05      6.06 o
  17   2   9       85.21       84.96      6.87 o
  18   2   9       37.18       36.45      5.63 o
  19   2   9        9.53        8.36      4.74 o
  20   2   9        5.77        7.70      3.79 o
  21   2   9        0.00       -0.67      4.24 o
 -22   3   9       18.15       22.96      7.77 o
 -21   3   9        3.73       12.83      5.87 o
 -20   3   9        8.87       -2.50      4.99 o
 -19   3   9       28.32       16.04      5.77 o
 -18   3   9        3.99       14.74      5.25 o
 -17   3   9       43.10       70.54      7.30 o
 -16   3   9      355.93      389.52     14.34 o
 -15   3   9       56.27       73.26     10.50 o
 -14   3   9      203.19      236.65     10.45 o
 -13   3   9       58.45       78.40      6.32 o
 -12   3   9      118.11      125.63      7.46 o
 -11   3   9       42.08       41.98      5.07 o
 -10   3   9      366.99      371.39     12.15 o
  -9   3   9      430.50      432.03     13.02 o
  -8   3   9        3.12       -1.16      3.61 o
  -7   3   9       82.07       75.03      4.09 o
  -6   3   9       63.71       48.64      3.33 o
  -5   3   9       52.81       47.38      3.27 o
  -4   3   9       14.07        6.78      1.69 o
  -3   3   9        6.31       -0.72      1.71 o
  -2   3   9      710.17      707.84     10.76 o
  -1   3   9      230.11      220.62      5.29 o
   0   3   9      206.06      203.77      5.58 o
   1   3   9        0.36       -1.30      1.30 o
   2   3   9        0.26       -1.73      1.73 o
   3   3   9        7.52        3.15      1.89 o
   4   3   9      444.07      406.10      8.24 o
   5   3   9     1459.36     1427.72     23.64 o
   6   3   9      442.25      419.85      9.58 o
   7   3   9       19.25       16.67      2.78 o
   8   3   9        1.55        4.12      3.13 o
   9   3   9      295.98      266.66      9.89 o
  10   3   9      118.48      107.87      6.85 o
  11   3   9       35.36       37.55      4.85 o
  12   3   9      101.61      108.16      8.89 o
  13   3   9       33.76       37.13      6.57 o
  14   3   9       42.71       28.99      6.31 o
  15   3   9       64.20       54.41      7.73 o
  16   3   9       91.80      110.34     10.10 o
  17   3   9       15.31       18.93      6.37 o
  18   3   9       17.60       25.54      7.46 o
  19   3   9       53.37       70.53     10.07 o
  20   3   9       39.33       25.64      8.65 o
 -20   4   9        8.69       11.37      5.35 o
 -19   4   9       34.24       18.12      5.82 o
 -18   4   9       38.09       27.15      7.77 o
 -17   4   9       26.82       23.52      5.76 o
 -16   4   9       11.64       12.50      4.77 o
 -15   4   9        7.31        6.77      4.32 o
 -14   4   9       42.60       33.19      5.51 o
 -13   4   9        0.01       -0.20      3.74 o
 -12   4   9        8.26        7.02      4.28 o
 -11   4   9       33.52       26.51      4.20 o
 -10   4   9      105.43       99.27      6.27 o
  -9   4   9       27.05       30.58      4.11 o
  -8   4   9        9.54        5.78      3.03 o
  -7   4   9       59.90       68.79      7.49 o
  -6   4   9      258.32      278.15     12.92 o
  -5   4   9       53.46       62.97      6.76 o
  -4   4   9        0.01       -5.78      5.78 o
  -3   4   9      314.94      278.96     20.83 o
  -2   4   9      667.94      676.90     22.49 o
  -1   4   9       41.72       24.76     19.42 o
   0   4   9       91.25       70.64      8.39 o
   1   4   9       40.67       32.75      8.34 o
   2   4   9       50.95       47.02      6.73 o
   3   4   9      132.72      123.57      9.11 o
   4   4   9      260.27      245.61     12.24 o
   5   4   9       35.37       29.58      5.90 o
   6   4   9       33.94       30.68      5.79 o
   7   4   9       45.11       34.20      6.58 o
   8   4   9      377.53      376.49     11.71 o
   9   4   9       92.70       93.97      6.39 o
  10   4   9        0.04       -3.14      3.14 o
  11   4   9       11.02       12.56      4.00 o
  12   4   9        0.05       -3.81      3.81 o
  13   4   9        4.98       -3.58      4.26 o
  14   4   9       17.23       18.32      5.75 o
  15   4   9        5.26       -4.73      4.73 o
  16   4   9        7.75       -3.21      5.29 o
  17   4   9        0.00       -4.90      4.90 o
 -16   5   9        1.72        0.06      3.67 o
 -15   5   9       16.88       22.27      4.76 o
 -14   5   9      175.17      181.15     10.58 o
 -13   5   9        1.16        2.06      5.20 o
 -12   5   9       54.58       35.65      7.17 o
 -11   5   9        8.15        4.26      9.77 o
 -10   5   9       58.72       59.61      7.34 o
  -9   5   9       18.20       18.23      6.73 o
  -8   5   9       50.50       52.55      6.48 o
  -7   5   9        1.32       -3.54      3.65 o
  -6   5   9       94.05       69.69     14.47 o
  -5   5   9        5.77       10.90      9.40 o
  -4   5   9       54.63       61.65     13.97 o
  -3   5   9       20.79       19.65     10.55 o
  -2   5   9       93.81       87.08     15.38 o
  -1   5   9        7.53        9.85      9.25 o
   0   5   9        1.57       -4.57      7.64 o
   1   5   9       72.55       76.32     14.92 o
   2   5   9        0.03       -3.94      3.94 o
   3   5   9        7.62        2.90      3.14 o
   4   5   9        4.27        3.09      4.52 o
   5   5   9        2.67        1.68      4.77 o
   6   5   9        5.68        4.24      4.91 o
   7   5   9        3.59       -0.39      4.54 o
   8   5   9      134.25      112.40      9.56 o
   9   5   9        0.04       -0.20      4.82 o
  10   5   9       67.97       65.23      8.05 o
  11   5   9        1.56       -0.13      4.95 o
  12   5   9      136.81      119.43     13.77 o
  13   5   9        4.63       -3.82      7.08 o
  14   5   9       14.60        0.25      7.54 o
 -11   6   9        9.53       -4.47     10.50 o
 -10   6   9        0.28        0.75     11.46 o
  -9   6   9       19.47       12.06     12.76 o
  -8   6   9        2.62       -7.03      9.95 o
  -7   6   9        0.12        3.42     11.36 o
  -6   6   9       16.10       26.28     12.96 o
  -5   6   9        3.23        3.32     10.10 o
  -4   6   9        4.43       -3.67      9.75 o
  -3   6   9        2.47       -0.60     10.45 o
  -2   6   9       82.17       89.19     18.14 o
  -1   6   9       24.57       17.69     12.11 o
   0   6   9       44.34       41.60     14.42 o
   1   6   9        0.13       -1.31     10.05 o
   2   6   9       85.42       92.10     17.89 o
   3   6   9        2.48       20.05     12.11 o
   4   6   9       79.37       68.28     16.33 o
   5   6   9       21.39        3.12     10.70 o
   6   6   9       11.04       18.09     12.46 o
   7   6   9        0.55       -9.04      9.04 o
   8   6   9        5.03       -5.53      9.70 o
   9   6   9       18.17       13.06     11.26 o
 -24   0  10      109.29      111.45     12.79 o
 -22   0  10       30.27       19.92      7.62 o
 -20   0  10     1054.51     1040.12     33.99 o
 -18   0  10        7.34        2.14      4.10 o
 -16   0  10      837.28      727.98     19.39 o
 -14   0  10      389.51      376.76      9.14 o
 -12   0  10      148.32      155.53      5.47 o
 -10   0  10      170.29      142.96      5.11 o
  -8   0  10     4049.01     3993.59     53.39 o
  -6   0  10        0.09       -1.42      1.42 o
  -4   0  10      901.76      910.39     13.76 o
  -2   0  10     4647.68     4653.85     61.26 o
   0   0  10      918.81      949.06     15.60 o
   2   0  10     6371.86     6401.44     91.71 o
   4   0  10      215.93      209.85      5.46 o
   6   0  10       41.29       15.82      2.29 o
   8   0  10      224.01      197.16      6.82 o
  10   0  10        5.15       -0.81      2.64 o
  12   0  10       27.95       30.24      3.93 o
  14   0  10     1151.38     1129.29     27.11 o
  16   0  10       46.60       52.96      8.07 o
  18   0  10        1.59       -1.31      8.82 o
  20   0  10        3.80        1.61     10.90 o
  22   0  10        7.44       15.98     12.71 o
 -24   1  10      103.41      108.68      8.68 o
 -23   1  10        2.68       11.84      5.20 o
 -22   1  10        1.89       -2.34      4.59 o
 -21   1  10       87.55       86.31      6.07 o
 -20   1  10        6.33        5.54      3.18 o
 -19   1  10        1.19       -2.53      2.53 o
 -18   1  10       21.64       15.43      2.82 o
 -17   1  10       63.66       58.52      3.62 o
 -16   1  10      216.95      255.55      6.47 o
 -15   1  10       57.42       51.98      3.21 o
 -14   1  10      157.67      137.20      4.27 o
 -13   1  10        3.57       -1.74      1.74 o
 -12   1  10      326.78      283.70      5.31 o
 -11   1  10       36.86       30.17      2.11 o
 -10   1  10      585.38      577.42      7.54 o
  -9   1  10      347.72      301.76      4.74 o
  -8   1  10       54.04       41.38      1.96 o
  -7   1  10      818.62      832.75      9.65 o
  -6   1  10      816.10      803.97      9.27 o
  -5   1  10      225.90      230.46      3.68 o
  -4   1  10        1.66       -0.88      0.88 o
  -3   1  10      366.57      355.55      4.90 o
  -2   1  10     2998.98     3215.29     31.73 o
  -1   1  10      658.59      708.92      8.19 o
   0   1  10       75.78       68.82      2.09 o
   1   1  10      487.56      471.30      5.94 o
   2   1  10       91.44       85.68      2.23 o
   3   1  10       41.26       34.63      1.61 o
   4   1  10      523.43      551.94      6.96 o
   5   1  10       22.23       27.56      1.56 o
   6   1  10      318.67      297.51      4.67 o
   7   1  10     1552.76     1584.51     17.86 o
   8   1  10      469.06      467.56      6.81 o
   9   1  10       89.43       90.43      3.43 o
  10   1  10     1092.59     1040.02     13.63 o
  11   1  10       91.13       91.96      4.06 o
  12   1  10        8.66        1.94      2.28 o
  13   1  10       99.94       94.73      4.19 o
  14   1  10       36.45       37.39      3.05 o
  15   1  10       32.75       24.64      2.93 o
  16   1  10       22.58       28.11      3.65 o
  17   1  10       77.97       79.42      4.44 o
  18   1  10       56.36       47.80      4.26 o
  19   1  10        5.59        3.33      3.27 o
  20   1  10       14.74       12.77      3.42 o
  21   1  10       25.85       37.52      6.58 o
 -23   2  10        4.68       10.05      7.47 o
 -22   2  10       43.44       50.73      7.42 o
 -21   2  10        6.22       11.16      5.32 o
 -20   2  10       62.64       69.91      8.90 o
 -19   2  10       51.31       43.28      6.75 o
 -18   2  10       29.65       33.19      5.99 o
 -17   2  10        0.27       -4.06      4.06 o
 -16   2  10       39.47       39.47      5.52 o
 -15   2  10       39.96       42.64      4.71 o
 -14   2  10      122.08      136.24      6.98 o
 -13   2  10       68.94       71.24      4.79 o
 -12   2  10       13.00        2.76      3.77 o
 -11   2  10      164.69      126.13      6.44 o
 -10   2  10     1476.79     1435.04     20.10 o
  -9   2  10      310.24      304.37      6.14 o
  -8   2  10       21.20       34.39      2.28 o
  -7   2  10      328.71      331.39      5.89 o
  -6   2  10      119.34      101.59      3.20 o
  -5   2  10       40.80       37.40      2.24 o
  -4   2  10      263.58      252.62      4.59 o
  -3   2  10        2.27       -1.49      1.49 o
  -2   2  10       79.71       85.69      3.18 o
  -1   2  10      779.21      764.62     11.71 o
   0   2  10      175.60      147.30      5.35 o
   1   2  10        0.58       -1.75      1.75 o
   2   2  10     1960.23     1902.43     23.52 o
   3   2  10      943.82      966.25     14.99 o
   4   2  10       43.90       47.32      2.46 o
   5   2  10      238.31      232.65      5.35 o
   6   2  10     1536.27     1565.07     20.02 o
   7   2  10      208.86      200.06      4.88 o
   8   2  10        1.00       -1.63      1.80 o
   9   2  10       18.61       20.22      2.63 o
  10   2  10      103.69       99.69      4.70 o
  11   2  10      215.84      223.11      8.12 o
  12   2  10      484.92      442.23     12.09 o
  13   2  10       31.97       45.31      4.66 o
  14   2  10        2.25        9.46      3.70 o
  15   2  10      140.75      148.26      8.30 o
  16   2  10       49.68       55.16      5.96 o
  17   2  10       16.62       33.19      5.44 o
  18   2  10       26.23       21.65      5.26 o
  19   2  10       24.09       32.33      5.75 o
  20   2  10       55.52       74.36      7.23 o
  21   2  10      107.11      140.39     11.91 o
 -22   3  10        6.11        9.69      6.94 o
 -21   3  10       27.14       24.35      6.52 o
 -20   3  10        0.10       -2.25      4.85 o
 -19   3  10        8.81        8.30      7.89 o
 -18   3  10       95.16      116.79      8.98 o
 -17   3  10      173.53      171.68     10.14 o
 -16   3  10      179.07      213.67     15.57 o
 -15   3  10        0.90        6.33      4.51 o
 -14   3  10        0.58        4.74      3.91 o
 -13   3  10      195.90      199.89      9.48 o
 -12   3  10       14.66       18.11      4.20 o
 -11   3  10      116.77       99.70      6.85 o
 -10   3  10       59.97       50.71      5.26 o
  -9   3  10      249.93      261.64      9.93 o
  -8   3  10       46.38       35.91      6.41 o
  -7   3  10        3.31       -3.38      3.38 o
  -6   3  10      494.72      474.70     10.24 o
  -5   3  10      343.43      315.24      7.81 o
  -4   3  10      474.04      482.93     10.00 o
  -3   3  10       44.27       47.36      2.96 o
  -2   3  10       44.98       39.94      2.91 o
  -1   3  10        4.29        0.49      1.70 o
   0   3  10       64.48       59.82      4.40 o
   1   3  10      116.68      100.06      3.95 o
   2   3  10      207.98      179.40      5.63 o
   3   3  10      260.06      247.94     11.83 o
   4   3  10      512.91      470.00     10.25 o
   5   3  10      589.69      568.56     11.72 o
   6   3  10      143.78      140.95      6.37 o
   7   3  10       68.83       52.54      5.00 o
   8   3  10       39.74       38.33      5.85 o
   9   3  10       13.18        8.76      3.79 o
  10   3  10       69.68       54.80      5.98 o
  11   3  10       24.61       19.23      4.19 o
  12   3  10        0.02       -5.40      5.40 o
  13   3  10      156.90      154.17     10.66 o
  14   3  10      100.10       96.57      9.34 o
  15   3  10       65.52       60.46      8.21 o
  16   3  10       41.94       46.80      8.05 o
  17   3  10      106.47      119.46     13.16 o
  18   3  10       15.36       13.04      7.17 o
  19   3  10        5.54       12.31      7.54 o
 -19   4  10        0.76        0.71      8.56 o
 -18   4  10        2.15       -4.44      4.64 o
 -17   4  10        5.26        9.47      6.06 o
 -16   4  10        4.31       -4.36      4.36 o
 -15   4  10       13.70        7.14      4.61 o
 -14   4  10        3.89        6.95      4.44 o
 -13   4  10      192.93      187.72      9.53 o
 -12   4  10        8.19        0.16      3.71 o
 -11   4  10       35.26       43.07      5.01 o
 -10   4  10        1.18       -2.68      3.01 o
  -9   4  10       70.38       56.70      5.10 o
  -8   4  10       87.94       77.11      5.67 o
  -7   4  10       95.86       73.65      8.65 o
  -6   4  10       18.61        5.25      4.81 o
  -5   4  10       28.09       33.32      6.08 o
  -4   4  10      181.02      145.64      9.97 o
  -3   4  10        0.34       -4.30      4.30 o
  -2   4  10       23.53       23.56      8.42 o
  -1   4  10        7.70       14.91      6.03 o
   0   4  10       61.34       58.03      7.05 o
   1   4  10      113.58       96.12      8.51 o
   2   4  10       23.81       23.34      5.81 o
   3   4  10       19.71       11.63      5.14 o
   4   4  10       13.34       15.62      5.27 o
   5   4  10        1.53       -2.13      4.37 o
   6   4  10       59.67       52.63      7.04 o
   7   4  10       63.38       46.63      4.67 o
   8   4  10       38.71       46.07      4.92 o
   9   4  10       80.63       85.07      6.24 o
  10   4  10        0.00       -1.79      3.15 o
  11   4  10       11.42        2.21      3.56 o
  12   4  10        1.63       -4.19      4.19 o
  13   4  10       69.80       71.11      7.96 o
  14   4  10       28.70       23.51      6.32 o
  15   4  10        0.32       -6.03      6.03 o
  16   4  10        0.24       -4.68      4.68 o
  17   4  10        0.01       -5.46      5.46 o
 -16   5  10        5.85       -0.30      3.85 o
 -15   5  10        7.01       -1.82      3.66 o
 -14   5  10       34.72       38.38      5.05 o
 -13   5  10       31.18       44.85      7.68 o
 -12   5  10        6.80        6.31      5.20 o
 -11   5  10        5.77        3.79      5.44 o
 -10   5  10       57.43       64.96      8.26 o
  -9   5  10      192.51      205.55     18.09 o
  -8   5  10        3.94       -1.58      5.48 o
  -7   5  10       32.79       30.70      5.81 o
  -6   5  10        8.42        6.47      4.54 o
  -5   5  10      106.08      108.05      8.67 o
  -4   5  10       14.47       14.99      4.92 o
  -3   5  10       28.22       17.42      5.33 o
  -2   5  10       33.03       29.89      5.35 o
  -1   5  10       10.29       20.80     11.10 o
   0   5  10        1.75        1.36      4.02 o
   1   5  10       36.88       34.45      5.81 o
   2   5  10       10.73       14.28      5.04 o
   3   5  10       10.53        2.59      4.89 o
   4   5  10       21.09       19.21      5.73 o
   5   5  10        7.56        9.12      5.22 o
   6   5  10       21.63       17.77      5.68 o
   7   5  10       17.87       16.49      5.77 o
   8   5  10        0.30        3.79      4.91 o
   9   5  10        0.10       -4.43      4.43 o
  10   5  10       14.95       18.59      6.10 o
  11   5  10        0.69       -4.53      4.53 o
  12   5  10        2.20       -6.38      6.38 o
  13   5  10        0.10       -6.58      6.58 o
 -10   6  10        1.42       -9.80      9.80 o
  -9   6  10        1.66       -9.20      9.20 o
  -8   6  10       21.59       14.02     12.36 o
  -7   6  10        2.70       10.30     11.86 o
  -6   6  10        3.28       23.06     13.16 o
  -5   6  10       10.84       23.57     12.61 o
  -4   6  10        0.26       -1.46     10.30 o
  -3   6  10       54.12       42.71     14.82 o
  -2   6  10        6.62       13.16     11.56 o
  -1   6  10       69.67       92.80     18.19 o
   0   6  10        5.44       24.47     12.51 o
   1   6  10      127.83       96.42     18.04 o
   2   6  10        1.20       -7.24      9.85 o
   3   6  10       26.20       27.64     13.21 o
   4   6  10        8.30       -1.76     10.40 o
   5   6  10       32.88       39.54     14.27 o
   6   6  10       38.92       55.02     15.53 o
   7   6  10        9.77       20.70     12.51 o
   8   6  10       23.82       19.85     12.41 o
 -23   0  11        6.92       -2.28      7.13 o
 -21   0  11       16.72       17.86      6.89 o
 -19   0  11      436.58      453.95     20.05 o
 -17   0  11      522.11      487.67     15.27 o
 -15   0  11      418.55      387.86     10.99 o
 -13   0  11      178.92      171.35      6.10 o
 -11   0  11      392.66      342.99      8.19 o
  -9   0  11     1779.13     1766.34     27.91 o
  -7   0  11      474.61      470.46      8.59 o
  -5   0  11        0.25       -1.28      1.28 o
  -3   0  11     3361.07     3423.74     45.86 o
  -1   0  11      448.94      457.39      8.96 o
   1   0  11        3.16       -1.61      1.61 o
   3   0  11      427.01      395.96      8.28 o
   5   0  11      151.18      152.20      4.91 o
   7   0  11      908.11      869.90     14.00 o
   9   0  11       17.19        7.55      3.13 o
  11   0  11       32.31       37.03      3.99 o
  13   0  11      686.99      692.85     21.22 o
  15   0  11        2.39        4.97      5.31 o
  17   0  11      165.80      191.21     13.56 o
  19   0  11       35.08       35.52      9.40 o
  21   0  11        8.58        3.67     12.06 o
 -24   1  11       26.89       29.01      6.06 o
 -23   1  11      173.20      188.61     10.44 o
 -22   1  11        0.00        3.11      4.66 o
 -21   1  11        4.67        4.27      3.79 o
 -20   1  11        1.40       -0.90      3.12 o
 -19   1  11        0.00       -2.55      2.55 o
 -18   1  11        0.52       -2.56      2.56 o
 -17   1  11      143.95      136.92      5.36 o
 -16   1  11      267.85      233.67      6.26 o
 -15   1  11      357.42      363.51      7.75 o
 -14   1  11       16.75        8.20      2.20 o
 -13   1  11        4.53       -1.16      1.85 o
 -12   1  11       88.50       81.60      3.46 o
 -11   1  11     1319.20     1214.37     13.83 o
 -10   1  11      314.16      300.80      5.02 o
  -9   1  11      203.68      187.68      3.78 o
  -8   1  11      190.07      172.42      3.51 o
  -7   1  11      260.86      243.69      4.11 o
  -6   1  11       94.33       82.99      2.46 o
  -5   1  11     1290.72     1215.38     12.23 o
  -4   1  11      280.17      272.97      5.41 o
  -3   1  11       83.17       71.46      2.23 o
  -2   1  11      380.20      405.86      5.49 o
  -1   1  11      850.57      797.01      9.18 o
   0   1  11       33.41       26.50      1.66 o
   1   1  11      535.71      590.30      6.91 o
   2   1  11        0.14       -1.03      1.03 o
   3   1  11      221.92      222.24      3.84 o
   4   1  11       98.43       94.01      2.62 o
   5   1  11      705.15      723.30      9.24 o
   6   1  11       49.70       44.26      2.82 o
   7   1  11       49.94       38.89      2.14 o
   8   1  11        1.42       -1.40      1.40 o
   9   1  11      310.30      295.91      5.30 o
  10   1  11       48.57       37.70      2.90 o
  11   1  11      536.82      481.63      8.95 o
  12   1  11      387.37      368.22      7.76 o
  13   1  11        0.30        4.94      2.35 o
  14   1  11       18.53       21.56      2.82 o
  15   1  11      124.73      125.38      5.08 o
  16   1  11       14.15       16.73      2.98 o
  17   1  11       51.58       65.37      4.55 o
  18   1  11       10.82       12.47      3.35 o
  19   1  11        7.85        7.91      3.21 o
  20   1  11       36.22       32.94      3.84 o
  21   1  11       46.48       65.11     11.41 o
 -23   2  11       52.88       61.24     10.15 o
 -22   2  11       60.16       77.80      8.53 o
 -21   2  11        4.41       -1.28      4.89 o
 -20   2  11        0.10        7.68      5.12 o
 -19   2  11      103.40      133.06      9.55 o
 -18   2  11       37.16       45.18      6.77 o
 -17   2  11        1.27        3.17      4.57 o
 -16   2  11      312.01      300.05     12.32 o
 -15   2  11      244.72      239.45      9.26 o
 -14   2  11       30.15       27.04      4.80 o
 -13   2  11      174.65      159.10     10.74 o
 -12   2  11      106.24       95.30      5.79 o
 -11   2  11      610.74      591.78     14.22 o
 -10   2  11       19.17       13.46      3.54 o
  -9   2  11      199.41      168.85      5.49 o
  -8   2  11      271.97      278.54      5.82 o
  -7   2  11       17.91       16.80      2.06 o
  -6   2  11       34.99       27.93      2.05 o
  -5   2  11       13.24       10.14      1.59 o
  -4   2  11        3.97        1.57      1.52 o
  -3   2  11       18.03        4.17      1.82 o
  -2   2  11      170.02      150.02      4.65 o
  -1   2  11      627.91      597.57      9.24 o
   0   2  11      297.90      275.12      6.18 o
   1   2  11      178.03      166.97      4.23 o
   2   2  11       54.22       48.78      2.67 o
   3   2  11      856.47      789.32     12.09 o
   4   2  11      521.51      502.30      8.18 o
   5   2  11       46.97       43.65      2.65 o
   6   2  11      572.62      561.98      9.74 o
   7   2  11        3.79        1.84      2.12 o
   8   2  11      162.14      153.82      5.09 o
   9   2  11       67.57       67.50      4.14 o
  10   2  11      239.96      244.95      7.23 o
  11   2  11      297.19      303.07      9.79 o
  12   2  11      106.70      120.38      6.72 o
  13   2  11      147.89      147.88      7.18 o
  14   2  11        1.51        0.51      3.26 o
  15   2  11        0.66        2.03      3.84 o
  16   2  11       35.19       38.63      5.60 o
  17   2  11       60.45       67.35      6.60 o
  18   2  11       27.85       30.01      5.58 o
  19   2  11       43.29       43.15      6.24 o
  20   2  11        4.47        7.44      7.48 o
 -21   3  11        1.32       -0.24      5.34 o
 -20   3  11        0.02       -1.52      5.19 o
 -19   3  11        5.61       -4.74      4.74 o
 -18   3  11        1.44        4.80      4.84 o
 -17   3  11      212.35      215.31     11.20 o
 -16   3  11        0.10       10.72      4.85 o
 -15   3  11      112.72      123.86      8.65 o
 -14   3  11       10.78       20.19      4.78 o
 -13   3  11       28.10       40.66      6.03 o
 -12   3  11       22.88       24.91      4.65 o
 -11   3  11       85.43       97.38      7.00 o
 -10   3  11        8.85        9.79      3.81 o
  -9   3  11      393.46      360.56     12.08 o
  -8   3  11      504.57      462.79     13.87 o
  -7   3  11        1.76       -5.18      5.18 o
  -6   3  11       66.45       54.23      3.91 o
  -5   3  11      462.31      452.55     10.07 o
  -4   3  11     1164.37     1078.74     18.84 o
  -3   3  11      894.40      844.43     14.11 o
  -2   3  11        0.76       -2.87      2.87 o
  -1   3  11       30.67       29.72      2.98 o
   0   3  11        0.91       -1.03      3.87 o
   1   3  11        3.24       -4.03      4.36 o
   2   3  11        2.32       -3.80      3.80 o
   3   3  11       60.43       46.13      3.70 o
   4   3  11       77.93       73.68      4.22 o
   5   3  11       32.11       31.82      5.90 o
   6   3  11       60.40       53.72      5.13 o
   7   3  11        0.07       -1.33      3.03 o
   8   3  11      154.28      168.01      8.27 o
   9   3  11       19.67       17.36      4.20 o
  10   3  11       29.36       22.55      4.31 o
  11   3  11       68.23       47.60     13.79 o
  12   3  11       26.07       41.87      6.89 o
  13   3  11        1.44        9.12      5.24 o
  14   3  11        1.20        8.54      5.59 o
  15   3  11        4.60        7.15      5.75 o
  16   3  11        0.41        4.66      5.74 o
  17   3  11       41.98       43.68      8.44 o
  18   3  11       89.87      116.03     11.98 o
 -19   4  11       11.95        7.25      5.17 o
 -18   4  11        3.27        4.28      4.92 o
 -17   4  11      126.06      111.96     13.97 o
 -16   4  11        1.38        6.12      5.08 o
 -15   4  11       12.61       14.84      6.54 o
 -14   4  11       61.82       61.66      6.89 o
 -13   4  11       20.39       18.75      4.96 o
 -12   4  11        4.93       -3.36      4.01 o
 -11   4  11       21.00       13.44      4.28 o
 -10   4  11        8.60        3.71      4.30 o
  -9   4  11        0.00       -2.89      3.19 o
  -8   4  11        1.76       -1.25      2.98 o
  -7   4  11        1.73       -2.86      2.86 o
  -6   4  11       18.09       16.81      3.49 o
  -5   4  11      169.75      164.05     11.15 o
  -4   4  11      132.07      102.77      9.16 o
  -3   4  11       55.58       62.52     11.98 o
  -2   4  11       36.21       28.79      6.28 o
  -1   4  11       68.51       60.52      5.81 o
   0   4  11      147.90      139.92     10.08 o
   1   4  11        2.93       -0.35      4.48 o
   2   4  11       98.85      112.32     11.08 o
   3   4  11       24.61       21.98      5.82 o
   4   4  11      409.99      405.03     16.76 o
   5   4  11      133.93      123.37     12.99 o
   6   4  11       29.92       26.62      4.06 o
   7   4  11        0.13        0.33      3.16 o
   8   4  11        2.64        1.83      3.36 o
   9   4  11        9.33        9.02      3.68 o
  10   4  11       15.48       20.18      4.35 o
  11   4  11        1.97       -0.92      4.20 o
  12   4  11       27.42       31.59      6.36 o
  13   4  11       23.30        4.82      5.44 o
  14   4  11        0.19       -4.71      4.71 o
  15   4  11        2.63       -4.93      4.93 o
  16   4  11        2.42       -5.19      5.19 o
 -16   5  11        0.09       -1.62      4.05 o
 -15   5  11        0.09       -0.68      3.50 o
 -14   5  11        1.97        0.83      3.61 o
 -13   5  11       13.71       13.05      6.34 o
 -12   5  11        1.37        3.10      5.43 o
 -11   5  11       62.06       61.39      8.29 o
 -10   5  11       36.44       35.45      7.10 o
  -9   5  11      115.68      101.48      9.76 o
  -8   5  11        6.55       12.56      5.57 o
  -7   5  11        8.15       16.03      5.57 o
  -6   5  11       11.11        2.95      4.72 o
  -5   5  11        0.01       -4.00      5.45 o
  -4   5  11        8.09        0.45      6.56 o
  -3   5  11        2.40       -0.54      5.43 o
  -2   5  11      119.88      138.48     10.45 o
  -1   5  11       11.54       13.41      5.20 o
   0   5  11       22.05       19.42      5.80 o
   1   5  11        2.42       -4.05      7.31 o
   2   5  11       38.48       32.41      4.95 o
   3   5  11       66.21       70.13      8.01 o
   4   5  11       23.62       25.41      6.47 o
   5   5  11        6.21       -1.06      4.99 o
   6   5  11        8.69        7.37      5.63 o
   7   5  11       10.88       15.42      5.77 o
   8   5  11       46.98       44.47     12.74 o
   9   5  11        2.09        3.03      5.37 o
  10   5  11        8.49        3.60      5.59 o
  11   5  11        0.27       -5.98      5.98 o
  12   5  11       14.73       14.17      8.69 o
  13   5  11        0.27       -6.93      6.93 o
 -10   6  11        2.37        9.25     12.11 o
  -9   6  11        8.23       11.36     12.26 o
  -8   6  11        2.74        8.54     11.96 o
  -7   6  11        0.01       -9.25      9.25 o
  -6   6  11       10.78        7.79     11.51 o
  -5   6  11       24.88       41.91     15.22 o
  -4   6  11       18.07       29.65     14.32 o
  -3   6  11        5.65       -0.85     10.75 o
  -2   6  11        1.54       -0.70     10.70 o
  -1   6  11       18.22        0.80     11.41 o
   0   6  11        3.03        2.41     10.60 o
   1   6  11        5.11       -6.58      9.65 o
   2   6  11       21.55       16.93     11.71 o
   3   6  11        4.54        3.97     11.00 o
   4   6  11       58.25       46.98     14.37 o
   5   6  11        1.79        8.79     10.85 o
   6   6  11       55.02       70.85     16.13 o
   7   6  11        9.55        4.57     10.95 o
 -24   0  12       40.24       44.39     10.05 o
 -22   0  12       50.19       74.54     17.44 o
 -20   0  12      126.32      109.57     11.07 o
 -18   0  12        0.15        1.22      4.26 o
 -16   0  12        6.06        7.32      4.20 o
 -14   0  12      326.46      284.90      9.40 o
 -12   0  12      138.78      150.58      5.75 o
 -10   0  12        0.04        0.33      2.23 o
  -8   0  12     1257.39     1229.32     18.62 o
  -6   0  12       82.18       65.44      2.95 o
  -4   0  12      185.27      181.47      4.81 o
  -2   0  12      493.48      487.88      8.76 o
   0   0  12     3258.60     3342.17     49.44 o
   2   0  12      173.34      175.48      5.16 o
   4   0  12     1677.49     1599.88     25.54 o
   6   0  12       11.23        5.14      2.29 o
   8   0  12      419.41      386.21      8.97 o
  10   0  12       17.86       21.05      3.81 o
  12   0  12       13.20        6.22      5.17 o
  14   0  12       45.81       40.91      7.21 o
  16   0  12       36.97       30.54      7.43 o
  18   0  12        4.41        8.18      6.96 o
  20   0  12        5.55       -3.07     11.61 o
 -23   1  12      122.12      129.58     10.63 o
 -22   1  12       44.38       41.35      6.13 o
 -21   1  12        2.12       -2.25      3.48 o
 -20   1  12        3.04       -3.08      3.08 o
 -19   1  12        0.03       -1.69      2.93 o
 -18   1  12        1.64       -0.97      2.64 o
 -17   1  12      142.14      129.59      5.51 o
 -16   1  12        4.29        7.32      2.40 o
 -15   1  12       47.54       45.36      3.27 o
 -14   1  12       16.48       19.65      2.69 o
 -13   1  12      194.03      173.81      4.79 o
 -12   1  12        0.14       -1.78      1.78 o
 -11   1  12       58.62       57.03      3.01 o
 -10   1  12     1063.15     1060.73     12.41 o
  -9   1  12      384.24      380.15      5.79 o
  -8   1  12       93.48       92.40      2.84 o
  -7   1  12      139.20      118.17      2.97 o
  -6   1  12      541.55      521.49      6.65 o
  -5   1  12      156.30      166.82      3.69 o
  -4   1  12      930.42      923.93     10.13 o
  -3   1  12       26.97       33.13      1.84 o
  -2   1  12       48.57       40.36      1.77 o
  -1   1  12       94.06      101.94      2.57 o
   0   1  12      771.47      703.54      8.09 o
   1   1  12       67.25       71.59      2.35 o
   2   1  12      526.24      551.82      7.10 o
   3   1  12      350.96      372.02      5.24 o
   4   1  12      111.45       97.28      2.91 o
   5   1  12      287.96      270.88      4.81 o
   6   1  12       23.75       26.10      1.92 o
   7   1  12      347.34      321.52      5.50 o
   8   1  12      230.20      205.09      4.60 o
   9   1  12       41.34       27.60      2.28 o
  10   1  12       23.18       16.32      2.53 o
  11   1  12      162.08      142.27      4.85 o
  12   1  12      392.06      392.17      8.10 o
  13   1  12      130.78      126.57      4.67 o
  14   1  12       15.06       13.32      2.78 o
  15   1  12       31.55       29.34      3.22 o
  16   1  12       46.63       50.85      4.13 o
  17   1  12        3.18        2.56      3.01 o
  18   1  12       36.24       32.54      3.81 o
  19   1  12        4.59        2.62      3.11 o
  20   1  12        0.00       -4.94      6.48 o
 -22   2  12        1.99        4.76      5.51 o
 -21   2  12       13.68        5.28      5.38 o
 -20   2  12        0.69       -3.69      4.75 o
 -19   2  12       21.36       21.13      5.81 o
 -18   2  12      256.93      292.38     13.15 o
 -17   2  12        0.52        0.13      4.55 o
 -16   2  12       25.77       27.31     11.81 o
 -15   2  12       13.47       16.56      5.56 o
 -14   2  12        0.09       -2.30      3.36 o
 -13   2  12       17.75        6.83      3.88 o
 -12   2  12      135.93      138.74      8.02 o
 -11   2  12      270.99      257.78      8.98 o
 -10   2  12      101.20       99.22      6.93 o
  -9   2  12      307.75      284.92      9.18 o
  -8   2  12     1809.61     1823.89     26.79 o
  -7   2  12      353.64      355.83      7.96 o
  -6   2  12       93.49      104.61      3.74 o
  -5   2  12       98.37       90.14      3.09 o
  -4   2  12        2.61       -1.52      1.52 o
  -3   2  12       24.95        7.92      2.12 o
  -2   2  12      182.96      158.04      4.94 o
  -1   2  12     1764.21     1686.46     22.98 o
   0   2  12      282.92      287.43      5.74 o
   1   2  12        0.19       -1.63      1.63 o
   2   2  12      422.27      399.23      7.08 o
   3   2  12      105.76       98.90      3.67 o
   4   2  12     1310.99     1328.50     17.65 o
   5   2  12      421.44      404.78      8.57 o
   6   2  12     1254.24     1255.44     19.77 o
   7   2  12       83.06       78.83      4.03 o
   8   2  12      144.65      122.74      5.22 o
   9   2  12        8.42        4.78      3.72 o
  10   2  12        8.54       -3.41      3.41 o
  11   2  12      423.38      459.41     12.54 o
  12   2  12       25.77       27.97      4.21 o
  13   2  12      150.57      156.41      7.52 o
  14   2  12      124.28      132.16      8.04 o
  15   2  12       78.75       97.38      9.27 o
  16   2  12        4.33        3.23      4.37 o
  17   2  12        1.79        0.12      4.31 o
  18   2  12        3.11        1.26      4.53 o
  19   2  12       11.18       17.85      5.39 o
 -21   3  12        2.12        4.88      5.51 o
 -20   3  12        3.07       -1.52      5.26 o
 -19   3  12       54.51       50.64      7.51 o
 -18   3  12       30.63       32.82      6.50 o
 -17   3  12      106.69      128.43      9.26 o
 -16   3  12        6.90        5.60      6.02 o
 -15   3  12      143.74      122.57      8.85 o
 -14   3  12        1.08       -1.55      4.00 o
 -13   3  12       32.09       27.82      5.09 o
 -12   3  12       75.94       76.28      6.66 o
 -11   3  12      111.25      102.46      7.24 o
 -10   3  12      168.83      175.51     14.64 o
  -9   3  12       30.37       38.22      4.89 o
  -8   3  12      150.43      130.91      7.65 o
  -7   3  12       99.49      109.24      6.85 o
  -6   3  12       31.09       16.11      4.09 o
  -5   3  12       63.26       57.68      5.49 o
  -4   3  12      509.06      451.34     10.19 o
  -3   3  12      225.15      231.22      6.52 o
  -2   3  12       25.93       17.01      4.70 o
  -1   3  12     1060.08      965.45     17.66 o
   0   3  12     2049.05     1970.51     32.12 o
   1   3  12       58.84       86.02      5.77 o
   2   3  12        4.41       -0.09      2.40 o
   3   3  12      124.14      106.13      6.63 o
   4   3  12      114.74      115.57      6.90 o
   5   3  12       51.92       44.59      4.92 o
   6   3  12        0.13       -2.18      3.07 o
   7   3  12      112.19      116.22      7.26 o
   8   3  12       30.17       27.25      4.63 o
   9   3  12       22.87       29.84      4.72 o
  10   3  12      133.84      142.15      7.99 o
  11   3  12        0.02       -2.88      4.42 o
  12   3  12       71.30       66.49      8.03 o
  13   3  12        7.03       20.79      6.33 o
  14   3  12      199.12      244.36     14.14 o
  15   3  12        8.38        2.12      5.71 o
  16   3  12        0.50       -3.78      5.61 o
  17   3  12       20.62       17.51      7.42 o
  18   3  12        4.51       -4.97      6.70 o
 -19   4  12       66.22       63.05      8.74 o
 -18   4  12       50.88       56.58      7.30 o
 -17   4  12      266.60      267.82     15.90 o
 -16   4  12        1.32        8.19      5.18 o
 -15   4  12      369.66      367.85     14.17 o
 -14   4  12       17.63       28.48      7.32 o
 -13   4  12       39.47       28.20      5.62 o
 -12   4  12      125.57      105.59     10.16 o
 -11   4  12      111.20       97.73      7.28 o
 -10   4  12        4.53       -0.20      4.02 o
  -9   4  12       32.85       34.53      4.81 o
  -8   4  12        0.80       -3.03      3.03 o
  -7   4  12      102.50       84.15      6.00 o
  -6   4  12       22.75       18.19      4.80 o
  -5   4  12        3.38        0.73      4.92 o
  -4   4  12      100.90       67.56      8.16 o
  -3   4  12      139.19      129.84     10.25 o
  -2   4  12        0.01        0.89      6.58 o
  -1   4  12       17.93        2.96      6.98 o
   0   4  12      223.54      223.64     18.34 o
   1   4  12       75.00       85.97      8.64 o
   2   4  12       11.89        2.69      4.92 o
   3   4  12       31.52       20.59      8.82 o
   4   4  12       64.92       66.12      5.29 o
   5   4  12      282.24      294.12     10.26 o
   6   4  12       27.49       34.73      4.54 o
   7   4  12      351.91      326.30     11.39 o
   8   4  12        4.61       -2.88      3.28 o
   9   4  12        0.03       -3.21      3.21 o
  10   4  12       30.29       31.39      4.84 o
  11   4  12       29.28       26.38      6.33 o
  12   4  12       12.77       13.94      5.58 o
  13   4  12        3.96       -3.91      4.99 o
  14   4  12        5.05        3.60      5.53 o
  15   4  12       23.13       20.90      6.94 o
  16   4  12       11.53        6.48      8.44 o
 -15   5  12        0.93        1.34      3.81 o
 -14   5  12        0.99       -3.65      3.65 o
 -13   5  12        8.18       -2.95      5.31 o
 -12   5  12        0.88       -2.14      6.05 o
 -11   5  12       53.61       48.23      8.15 o
 -10   5  12        6.69        5.68      5.54 o
  -9   5  12        3.37       -1.24     10.35 o
  -8   5  12       66.81       61.96      8.32 o
  -7   5  12      216.66      210.68     12.67 o
  -6   5  12       53.42       60.04      9.32 o
  -5   5  12       92.55       81.95     11.53 o
  -4   5  12       40.40       41.06      6.81 o
  -3   5  12      158.94      129.84      9.94 o
  -2   5  12        2.09       -0.74      7.31 o
  -1   5  12       56.82       61.68      9.27 o
   0   5  12       23.21       24.80      6.27 o
   1   5  12       36.98       42.56      7.16 o
   2   5  12        2.63       -2.49      7.48 o
   3   5  12       14.41       17.44      6.25 o
   4   5  12        8.14        2.67      5.49 o
   5   5  12       38.38       46.36      7.64 o
   6   5  12       15.29       21.10      6.35 o
   7   5  12       10.21       11.91      5.81 o
   8   5  12        8.61       11.87      5.74 o
   9   5  12        2.14       -0.83      5.41 o
  10   5  12       18.58        9.60      7.79 o
  11   5  12       61.14       46.48     10.80 o
  12   5  12        0.91       -5.78      7.29 o
  -8   6  12        0.02       -8.89      8.89 o
  -7   6  12        1.01       -9.45      9.50 o
  -6   6  12        3.88       -2.36     11.36 o
  -5   6  12        8.77        2.16     10.80 o
  -4   6  12        2.91        7.03     11.10 o
  -3   6  12        2.01        1.66     10.55 o
  -2   6  12       31.95       29.34     14.32 o
  -1   6  12        0.06        4.87     10.60 o
   0   6  12        0.03       18.79     12.21 o
   1   6  12        4.23       -1.86     10.20 o
   2   6  12       11.10        1.16     10.70 o
   3   6  12        0.02       -1.56     10.75 o
   4   6  12        3.92        0.85     10.20 o
   5   6  12        1.43        6.13     10.85 o
 -23   0  13      114.77      108.85     16.08 o
 -21   0  13      123.26      150.74     15.33 o
 -19   0  13        6.01        4.09      5.89 o
 -17   0  13      305.66      322.34     12.55 o
 -15   0  13       70.06       56.58      5.92 o
 -13   0  13      943.15      962.46     20.30 o
 -11   0  13       74.55       62.53      4.09 o
  -9   0  13      117.83      104.98      4.33 o
  -7   0  13      303.69      303.40      6.76 o
  -5   0  13      334.34      352.10      7.26 o
  -3   0  13      833.38      789.80     12.81 o
  -1   0  13     1057.38     1071.73     18.06 o
   1   0  13      199.90      190.53      5.58 o
   3   0  13        4.68       -1.95      1.95 o
   5   0  13      481.99      516.06     10.69 o
   7   0  13        1.09       -2.14      2.14 o
   9   0  13      957.20      982.39     17.91 o
  11   0  13       36.44       39.58      4.49 o
  13   0  13       25.91       12.73      4.51 o
  15   0  13       65.99       68.23      6.55 o
  17   0  13       51.67       48.59      6.22 o
  19   0  13       64.41       67.21      9.87 o
 -23   1  13        0.07        7.12      4.83 o
 -22   1  13        3.09        3.03      4.39 o
 -21   1  13       70.01       75.43      5.78 o
 -20   1  13        0.90       -1.99      3.24 o
 -19   1  13        0.07       -0.19      3.33 o
 -18   1  13        7.66        3.91      3.00 o
 -17   1  13        0.34       -0.31      2.59 o
 -16   1  13       61.30       57.92      4.05 o
 -15   1  13        3.27        2.99      2.33 o
 -14   1  13        8.65        2.94      2.31 o
 -13   1  13       66.46       64.07      3.50 o
 -12   1  13       54.91       52.88      3.09 o
 -11   1  13       45.78       53.98      3.04 o
 -10   1  13     1144.71     1113.98     14.38 o
  -9   1  13      910.72      882.58     10.73 o
  -8   1  13      113.39      118.28      4.12 o
  -7   1  13      223.50      217.18      4.32 o
  -6   1  13       78.96       71.98      2.31 o
  -5   1  13       44.76       40.11      1.86 o
  -4   1  13       74.03       65.53      2.31 o
  -3   1  13      416.11      401.38      5.68 o
  -2   1  13       15.19       10.26      1.57 o
  -1   1  13       61.49       48.48      2.05 o
   0   1  13        0.20       -1.24      1.24 o
   1   1  13      896.99      939.24     10.86 o
   2   1  13      132.06      139.53      3.62 o
   3   1  13        5.70       -1.22      1.37 o
   4   1  13      488.08      500.63      6.89 o
   5   1  13        0.24       -1.42      1.42 o
   6   1  13      573.42      517.59      7.58 o
   7   1  13      135.92      140.58      3.97 o
   8   1  13       34.28       41.83      2.67 o
   9   1  13       10.03       -0.01      2.07 o
  10   1  13       17.91       16.51      2.58 o
  11   1  13       36.92       34.37      3.04 o
  12   1  13       85.60       89.48      4.11 o
  13   1  13      135.96      148.22      5.40 o
  14   1  13        0.12       -2.29      2.29 o
  15   1  13        0.32        2.57      2.90 o
  16   1  13       33.79       43.17      3.98 o
  17   1  13       40.50       42.64      4.03 o
  18   1  13       10.66       11.09      3.30 o
  19   1  13        3.77       -2.12      5.87 o
  20   1  13        0.22       -4.13      6.62 o
 -22   2  13       10.02       10.59      5.90 o
 -21   2  13        7.54       13.11      6.22 o
 -20   2  13        0.37       -3.62      4.80 o
 -19   2  13        0.19       -2.88      5.61 o
 -18   2  13       85.17       91.15      8.37 o
 -17   2  13      147.96      159.19     10.24 o
 -16   2  13       25.97       19.04      6.18 o
 -15   2  13        6.58        9.08      5.29 o
 -14   2  13        8.54        5.92      4.01 o
 -13   2  13       51.25       46.23      5.80 o
 -12   2  13        0.53       -2.04      3.35 o
 -11   2  13       21.36       15.31      5.88 o
 -10   2  13      169.92      164.65      7.46 o
  -9   2  13      274.94      283.22      9.28 o
  -8   2  13       27.17       28.82      3.93 o
  -7   2  13       60.92       55.12      3.68 o
  -6   2  13      291.56      285.88      7.76 o
  -5   2  13       28.74       19.68      2.79 o
  -4   2  13       16.28       13.10      2.12 o
  -3   2  13      102.14      100.76      3.79 o
  -2   2  13      388.44      382.39      7.12 o
  -1   2  13        8.87        5.70      2.02 o
   0   2  13        6.20       -1.63      1.63 o
   1   2  13      117.22       95.04      3.33 o
   2   2  13       42.05       34.14      2.83 o
   3   2  13       82.68       69.95      3.80 o
   4   2  13      160.02      136.95      5.17 o
   5   2  13     2005.85     1995.11     29.46 o
   6   2  13      372.13      391.72      9.55 o
   7   2  13        9.28       10.76      2.90 o
   8   2  13       78.69       69.59      4.57 o
   9   2  13      448.05      410.25     10.08 o
  10   2  13        6.64       -3.25      3.25 o
  11   2  13        1.89       -1.86      3.24 o
  12   2  13       68.76       88.74      6.01 o
  13   2  13       29.91       29.21      7.64 o
  14   2  13       12.35        9.49      4.45 o
  15   2  13       48.14       44.21      7.07 o
  16   2  13       59.73       64.43      6.70 o
  17   2  13       16.08       16.10      5.20 o
  18   2  13       15.20       21.70      5.52 o
  19   2  13       38.40       40.14      9.84 o
 -21   3  13       20.64       23.72     11.96 o
 -20   3  13        0.12       -5.05      5.05 o
 -19   3  13       14.05        7.22      5.72 o
 -18   3  13       67.68       55.42      7.77 o
 -17   3  13        2.81        6.56      5.05 o
 -16   3  13        2.87        7.82      4.87 o
 -15   3  13       12.40        9.14      5.06 o
 -14   3  13       25.02       22.68      5.49 o
 -13   3  13       18.95       18.40      4.91 o
 -12   3  13       57.23       51.97      6.02 o
 -11   3  13       20.97       25.13      4.79 o
 -10   3  13        1.86       -2.16      3.38 o
  -9   3  13       15.47       14.84      4.35 o
  -8   3  13        1.69       -2.17      3.12 o
  -7   3  13        8.50        8.53      3.78 o
  -6   3  13      121.40      112.47      7.02 o
  -5   3  13        0.03       -4.08      4.08 o
  -4   3  13       48.74       12.75      3.95 o
  -3   3  13       85.08       91.29      5.74 o
  -2   3  13     1240.11     1188.67     27.44 o
  -1   3  13       72.91      113.14      8.51 o
   0   3  13        0.07        5.29      3.29 o
   1   3  13       26.36       35.04      4.53 o
   2   3  13       30.99       26.99      4.27 o
   3   3  13      378.40      373.24     12.22 o
   4   3  13       25.89       28.81      4.84 o
   5   3  13       39.88       35.36      4.82 o
   6   3  13       35.71       39.21      5.05 o
   7   3  13       33.93       32.63      4.87 o
   8   3  13       46.52       54.62      5.65 o
   9   3  13       76.09       92.67      6.88 o
  10   3  13       83.74       85.75      8.64 o
  11   3  13        0.40        2.48      5.18 o
  12   3  13      155.26      150.83     11.28 o
  13   3  13      302.34      294.37     15.44 o
  14   3  13        0.86       -2.52      5.49 o
  15   3  13        3.67       -2.44      5.64 o
  16   3  13        2.56       -1.32      5.83 o
  17   3  13       12.65       -4.17      6.67 o
 -18   4  13        0.08       -2.83      4.67 o
 -17   4  13        4.44        2.82      6.91 o
 -16   4  13       37.74       41.20      6.50 o
 -15   4  13       71.40      108.10     16.40 o
 -14   4  13      158.45      177.07      9.95 o
 -13   4  13        0.24        1.17      4.22 o
 -12   4  13      103.09      101.54      7.91 o
 -11   4  13        0.36       -4.02      4.02 o
 -10   4  13      244.10      233.30     10.33 o
  -9   4  13        7.54        5.58      5.59 o
  -8   4  13        0.64       -3.13      3.13 o
  -7   4  13       21.71       14.67      4.18 o
  -6   4  13        3.52       -1.75      4.21 o
  -5   4  13        1.63       -3.08      3.08 o
  -4   4  13        0.92       -2.64      4.53 o
  -3   4  13       12.99        6.53      3.29 o
  -2   4  13       77.06       70.67      6.60 o
  -1   4  13      165.57      132.71      8.28 o
   0   4  13        0.08       -4.05      4.71 o
   1   4  13       36.98       32.80      6.82 o
   2   4  13       80.77       82.44      6.17 o
   3   4  13        0.67       -2.75      2.75 o
   4   4  13       33.66       43.44      4.72 o
   5   4  13        2.98        1.62      3.33 o
   6   4  13        7.01        2.76      3.31 o
   7   4  13       24.43       31.46      4.73 o
   8   4  13       18.06       24.31      4.59 o
   9   4  13        4.18        1.03      3.64 o
  10   4  13        2.18        1.33      4.69 o
  11   4  13       38.14       31.89      6.43 o
  12   4  13        7.58       -2.64      4.83 o
  13   4  13       32.69       23.24      6.57 o
  14   4  13        1.74       -3.39      5.28 o
  15   4  13        7.01       -3.92      5.74 o
 -14   5  13       26.96       13.54      4.58 o
 -13   5  13        0.75       -0.06      5.61 o
 -12   5  13       26.23       13.04      6.63 o
 -11   5  13        0.21       -3.76      5.47 o
 -10   5  13       34.72       19.53      6.88 o
  -9   5  13        0.41       -5.14      5.14 o
  -8   5  13        6.46        1.84      9.60 o
  -7   5  13        0.01        2.19      5.54 o
  -6   5  13       90.05       91.24      9.51 o
  -5   5  13        9.81        7.54     12.41 o
  -4   5  13       12.20        8.87      5.72 o
  -3   5  13        1.70       -5.63      6.21 o
  -2   5  13       56.22       60.30      8.32 o
  -1   5  13        0.23       -4.43      5.08 o
   0   5  13       46.46       61.65     11.26 o
   1   5  13        0.65       -0.97      5.20 o
   2   5  13       44.45       51.90      6.23 o
   3   5  13        2.81        2.27      5.36 o
   4   5  13       26.39       43.72      7.71 o
   5   5  13       98.76      124.42     24.37 o
   6   5  13       12.26       13.47      6.23 o
   7   5  13       17.32        7.99      5.88 o
   8   5  13       19.56       21.06      6.54 o
   9   5  13       14.12        8.92      6.09 o
  10   5  13        0.50        5.93      7.69 o
  11   5  13        5.80       -5.58      7.69 o
  -7   6  13       34.37       16.73     13.72 o
  -6   6  13       21.71       34.52     15.33 o
  -5   6  13        8.02       -2.36     11.41 o
  -4   6  13       19.98       30.75     14.82 o
  -3   6  13      107.35      115.52     20.25 o
  -2   6  13        4.25        4.52     11.96 o
  -1   6  13        0.95        5.68     11.15 o
   0   6  13        1.60       -2.36     10.50 o
   1   6  13       20.60       23.06     13.42 o
   2   6  13        6.35        4.82     11.15 o
   3   6  13        0.07       10.70     11.71 o
 -22   0  14       49.17       50.56      9.69 o
 -20   0  14       24.29       13.13      6.62 o
 -18   0  14       30.73       27.23      7.46 o
 -16   0  14       27.62       39.35      5.91 o
 -14   0  14       60.80       70.95      6.80 o
 -12   0  14      340.10      321.25     12.14 o
 -10   0  14      899.52      947.71     17.25 o
  -8   0  14      650.95      620.60     11.20 o
  -6   0  14      573.33      581.67      9.83 o
  -4   0  14        1.11       -1.73      1.73 o
  -2   0  14     3163.23     3277.66     49.04 o
   0   0  14        6.50        3.14      2.18 o
   2   0  14       13.37       17.14      2.55 o
   4   0  14      277.84      259.17      6.98 o
   6   0  14      668.99      616.16     12.51 o
   8   0  14       24.67       19.52      3.21 o
  10   0  14      184.22      176.91      9.39 o
  12   0  14       42.03      107.81     17.78 o
  14   0  14       92.48      115.26      8.00 o
  16   0  14       18.07       26.04      6.87 o
  18   0  14       32.96       27.99      9.35 o
 -23   1  14       22.18       18.19      6.44 o
 -22   1  14        0.02        0.35      3.65 o
 -21   1  14       22.23       16.77      4.24 o
 -20   1  14      251.56      248.67      8.51 o
 -19   1  14       18.92       17.65      3.78 o
 -18   1  14       19.07       19.13      3.71 o
 -17   1  14       58.63       64.52      5.16 o
 -16   1  14      287.86      284.81      7.86 o
 -15   1  14        5.57        0.69      2.66 o
 -14   1  14      239.85      238.41      6.27 o
 -13   1  14       20.10       16.64      2.64 o
 -12   1  14       65.32       47.12      3.31 o
 -11   1  14      383.07      357.97      7.07 o
 -10   1  14      497.07      484.54      8.38 o
  -9   1  14       33.42       36.74      3.02 o
  -8   1  14       99.24      100.12      3.31 o
  -7   1  14      274.92      265.24      5.00 o
  -6   1  14       49.59       45.48      2.22 o
  -5   1  14       20.77       14.49      1.76 o
  -4   1  14      435.61      427.32      6.17 o
  -3   1  14      278.33      293.50      4.88 o
  -2   1  14      234.70      198.24      3.94 o
  -1   1  14      257.54      258.35      4.50 o
   0   1  14       10.80        2.50      1.58 o
   1   1  14        0.00       -1.45      1.45 o
   2   1  14     1413.10     1362.20     15.86 o
   3   1  14      334.70      369.19      6.03 o
   4   1  14      138.71      134.34      3.48 o
   5   1  14       15.29        6.14      1.84 o
   6   1  14      161.60      177.42      4.40 o
   7   1  14      543.60      534.29      8.85 o
   8   1  14       43.41       48.32      2.83 o
   9   1  14        2.77       -1.47      2.14 o
  10   1  14        0.19       -2.06      2.06 o
  11   1  14       84.50       80.50      3.91 o
  12   1  14      167.54      162.43      5.52 o
  13   1  14        7.79        6.37      2.62 o
  14   1  14      107.46       97.03      5.04 o
  15   1  14       13.98       15.29      3.26 o
  16   1  14       10.69        7.55      3.13 o
  17   1  14        3.25       -0.05      3.49 o
  18   1  14        0.10        0.15      3.65 o
  19   1  14        3.20       -3.67      6.86 o
 -22   2  14        0.05        2.00      5.83 o
 -21   2  14        7.94        2.10      5.61 o
 -20   2  14        0.61        1.33      5.30 o
 -19   2  14       42.02       39.65      6.82 o
 -18   2  14       67.51       66.41      7.86 o
 -17   2  14        3.64        6.71      6.11 o
 -16   2  14       17.02       26.13      7.46 o
 -15   2  14       28.67       28.85      6.66 o
 -14   2  14       89.84       85.19     13.64 o
 -13   2  14       60.71       61.70      6.12 o
 -12   2  14       58.46       53.04      5.87 o
 -11   2  14      196.23      183.76      9.18 o
 -10   2  14        4.17       -0.44      3.56 o
  -9   2  14      103.80       94.65      6.79 o
  -8   2  14      107.20      102.14      6.06 o
  -7   2  14       32.72       25.30      3.86 o
  -6   2  14      280.90      257.44      8.63 o
  -5   2  14      445.09      432.27      8.83 o
  -4   2  14        0.01       -2.07      2.07 o
  -3   2  14       73.28       72.45      3.90 o
  -2   2  14       28.29       22.56      2.85 o
  -1   2  14       45.65       38.75      2.81 o
   0   2  14      148.63      130.50      4.42 o
   1   2  14       13.23        3.51      2.79 o
   2   2  14      122.47      106.27      4.69 o
   3   2  14      464.13      461.79      9.64 o
   4   2  14      370.50      360.50      9.20 o
   5   2  14       53.29       54.26      3.96 o
   6   2  14      236.70      224.85      8.92 o
   7   2  14      188.88      179.54      6.60 o
   8   2  14       27.35       17.39      3.45 o
   9   2  14       95.53       85.52      5.81 o
  10   2  14       43.55       41.52      4.65 o
  11   2  14        0.67       -3.05      3.05 o
  12   2  14       25.52       20.95      4.31 o
  13   2  14       48.85       60.69      6.28 o
  14   2  14        5.12        0.04      4.15 o
  15   2  14        0.31       -3.87      3.87 o
  16   2  14       54.45       71.70      9.12 o
  17   2  14       72.37      107.71      8.59 o
  18   2  14        0.00       -1.66      4.76 o
 -20   3  14        0.64       -2.50      5.35 o
 -19   3  14       22.63       12.42      7.91 o
 -18   3  14       12.39        9.12      5.81 o
 -17   3  14        1.84       -4.65      4.65 o
 -16   3  14       65.15       62.33      7.38 o
 -15   3  14        0.19       -4.24      4.28 o
 -14   3  14       39.19       35.40      6.17 o
 -13   3  14       73.23       71.95      7.15 o
 -12   3  14       15.96       20.62      4.86 o
 -11   3  14       16.30       21.59      5.70 o
 -10   3  14       16.89       13.02      5.13 o
  -9   3  14        4.53        1.71      4.13 o
  -8   3  14       94.72       88.27      6.84 o
  -7   3  14      117.00      112.04     12.97 o
  -6   3  14        0.93        1.52      3.83 o
  -5   3  14      130.07      126.97      7.49 o
  -4   3  14        4.37       -2.76      2.76 o
  -3   3  14        3.86        0.77      3.89 o
  -2   3  14      100.14       77.54      7.52 o
  -1   3  14      109.71      145.91      7.92 o
   0   3  14       29.40       39.71      4.88 o
   1   3  14      339.87      340.29     11.66 o
   2   3  14        7.23       10.33      3.77 o
   3   3  14      412.48      421.29     21.55 o
   4   3  14      208.66      207.44      9.31 o
   5   3  14      105.73      113.74      7.43 o
   6   3  14        3.87        0.68      3.55 o
   7   3  14        3.94        6.02      3.84 o
   8   3  14       49.55       50.57      5.96 o
   9   3  14      155.78      182.95     25.88 o
  10   3  14       26.98       29.34      6.59 o
  11   3  14       12.38       19.31      6.48 o
  12   3  14       65.26       69.44      8.88 o
  13   3  14       12.50       26.29      7.20 o
  14   3  14        9.31       -2.03      6.05 o
  15   3  14      134.92      127.75     11.80 o
  16   3  14        0.09       -6.36      6.36 o
 -18   4  14        0.03        2.51      8.89 o
 -17   4  14       18.75        7.89      5.31 o
 -16   4  14        4.68        0.54      5.02 o
 -15   4  14        1.44        5.86      4.87 o
 -14   4  14       31.27       53.73     13.06 o
 -13   4  14       38.75       46.04      6.47 o
 -12   4  14        5.76        3.38      6.25 o
 -11   4  14        2.31       -1.50      4.32 o
 -10   4  14       91.19      103.93      7.88 o
  -9   4  14      215.58      226.59     14.36 o
  -8   4  14       15.85       10.27      4.31 o
  -7   4  14       75.96       45.78      5.84 o
  -6   4  14       29.52       26.14      8.12 o
  -5   4  14      169.14      158.77      8.12 o
  -4   4  14        0.00        3.31      3.49 o
  -3   4  14        3.10        6.66      3.58 o
  -2   4  14       62.38       62.76      4.75 o
  -1   4  14        1.06        3.24      3.36 o
   0   4  14        7.00        3.49      3.32 o
   1   4  14        5.76        1.29      4.82 o
   2   4  14       63.46       58.45      5.22 o
   3   4  14       35.74       46.60      4.97 o
   4   4  14       19.71       11.39      5.62 o
   5   4  14        0.21       -2.05      3.20 o
   6   4  14        1.49       -2.21      3.44 o
   7   4  14      132.58      144.23      8.20 o
   8   4  14       12.48       14.79      4.32 o
   9   4  14       52.60       59.26      7.32 o
  10   4  14        3.89        5.85      5.11 o
  11   4  14        0.18        0.06      4.94 o
  12   4  14       22.79       19.34      6.14 o
  13   4  14       48.14       45.55      7.83 o
  14   4  14        4.07        3.82      6.58 o
 -14   5  14        0.44       -3.65      4.65 o
 -13   5  14        2.16       -2.44      8.64 o
 -12   5  14        0.16       -7.31      7.31 o
 -11   5  14        0.04        0.08      5.59 o
 -10   5  14        0.16       -7.08      7.08 o
  -9   5  14       43.00       28.05      7.41 o
  -8   5  14        0.28        1.49      5.77 o
  -7   5  14        5.98        1.66      5.75 o
  -6   5  14       31.00       20.99      6.82 o
  -5   5  14        1.70       13.25      6.15 o
  -4   5  14        4.09       -0.38      5.77 o
  -3   5  14        4.00       -4.08      5.83 o
  -2   5  14       39.26       38.15      9.97 o
  -1   5  14       90.92      112.25     24.32 o
   0   5  14       34.56       46.67     10.95 o
   1   5  14      102.06      116.00      8.46 o
   2   5  14       37.71       45.62     13.67 o
   3   5  14       27.05       39.25      7.72 o
   4   5  14       37.82       42.54      8.05 o
   5   5  14      141.31      164.65     26.83 o
   6   5  14        0.83        6.11      5.89 o
   7   5  14        4.85       10.36      6.07 o
   8   5  14        2.09        3.49      5.63 o
   9   5  14       10.74        6.98      8.14 o
  10   5  14       16.65       14.57      9.30 o
  -4   6  14        5.36       10.65     13.21 o
  -3   6  14       33.70       36.88     14.97 o
  -2   6  14        4.51        7.49     12.26 o
  -1   6  14       33.30       36.98     15.17 o
   0   6  14       21.13       28.49     13.82 o
   1   6  14        4.01        1.46      6.08 o
 -21   0  15        0.01        4.24      6.84 o
 -19   0  15       11.31        7.97      6.09 o
 -17   0  15      103.34       98.44      7.69 o
 -15   0  15      488.32      504.54     16.02 o
 -13   0  15      180.26      171.70      9.39 o
 -11   0  15     1700.61     1658.05     31.07 o
  -9   0  15      203.83      238.37      7.23 o
  -7   0  15      338.25      346.44      7.22 o
  -5   0  15     1016.56     1056.48     16.73 o
  -3   0  15      617.43      628.66     12.36 o
  -1   0  15      209.69      193.94      6.05 o
   1   0  15       14.40       15.79      2.65 o
   3   0  15       23.95       26.02      3.06 o
   5   0  15       64.63       82.00      4.43 o
   7   0  15      213.09      203.20      7.61 o
   9   0  15       57.56       50.76      4.73 o
  11   0  15     1203.37     1235.92     26.05 o
  13   0  15        9.01       14.27      4.85 o
  15   0  15       41.46       37.97      5.90 o
  17   0  15       12.65       19.80      6.61 o
  19   0  15        2.95        3.07      7.03 o
 -22   1  15       11.45        6.62      3.91 o
 -21   1  15        0.37        1.82      3.69 o
 -20   1  15        3.61       -0.53      3.67 o
 -19   1  15      139.46      177.19      7.34 o
 -18   1  15       76.19       76.68      5.13 o
 -17   1  15       82.09       81.65      5.00 o
 -16   1  15        4.18        5.05      3.08 o
 -15   1  15       55.01       49.84      3.98 o
 -14   1  15        1.00       -1.84      2.58 o
 -13   1  15       59.19       71.64      3.84 o
 -12   1  15        0.03       -2.18      2.18 o
 -11   1  15      261.80      226.25      6.04 o
 -10   1  15       77.32       71.25      3.48 o
  -9   1  15      110.99      110.81      4.05 o
  -8   1  15       43.79       49.09      3.11 o
  -7   1  15       27.87       22.68      2.91 o
  -6   1  15       29.69       23.16      2.20 o
  -5   1  15       28.53       22.45      2.14 o
  -4   1  15       10.27       -1.72      1.72 o
  -3   1  15     1248.47     1216.59     13.82 o
  -2   1  15      448.49      506.13     10.80 o
  -1   1  15      435.97      461.22      6.68 o
   0   1  15        0.64       -1.78      1.78 o
   1   1  15      770.80      771.93     10.13 o
   2   1  15       43.44       46.09      5.90 o
   3   1  15     1348.66     1313.91     15.70 o
   4   1  15      199.32      242.22      6.93 o
   5   1  15      373.29      372.78      6.65 o
   6   1  15      184.85      186.62      4.63 o
   7   1  15      154.57      161.03      4.36 o
   8   1  15        2.11       -1.97      1.97 o
   9   1  15        6.32        7.58      2.46 o
  10   1  15       34.48       32.68      3.05 o
  11   1  15        0.98       -2.28      2.28 o
  12   1  15       14.81       13.47      2.77 o
  13   1  15       26.89       23.01      3.41 o
  14   1  15       11.35       14.17      3.20 o
  15   1  15       37.24       37.58      3.69 o
  16   1  15        3.39        6.41      3.06 o
  17   1  15       21.42       35.28      4.59 o
  18   1  15        0.07        0.71      6.04 o
 -21   2  15       14.39       21.29      6.88 o
 -20   2  15        0.07        3.47      5.67 o
 -19   2  15       14.77       16.69      6.27 o
 -18   2  15        0.21        1.85      5.21 o
 -17   2  15       13.48       17.44      6.82 o
 -16   2  15      108.10       86.13      9.51 o
 -15   2  15       66.12       91.34     10.55 o
 -14   2  15       17.16       31.30      6.99 o
 -13   2  15       13.12        8.57      4.54 o
 -12   2  15        0.71        2.24      3.92 o
 -11   2  15       81.02      102.84      7.41 o
 -10   2  15       16.99       17.21      4.53 o
  -9   2  15      330.47      334.15     12.03 o
  -8   2  15      161.19      165.60      8.58 o
  -7   2  15      145.24      140.24      7.89 o
  -6   2  15       33.82       26.56      4.65 o
  -5   2  15      523.81      476.78     12.58 o
  -4   2  15      235.02      219.63      7.47 o
  -3   2  15       80.54       68.41      4.71 o
  -2   2  15      300.50      274.54      8.25 o
  -1   2  15       97.49      107.73      4.78 o
   0   2  15      278.50      273.30      7.77 o
   1   2  15        0.06       -2.38      2.38 o
   2   2  15       45.87       39.62      3.64 o
   3   2  15        0.17       -3.08      3.08 o
   4   2  15       24.17        7.05      3.00 o
   5   2  15        4.63       -2.46      2.46 o
   6   2  15        1.56       -2.82      2.82 o
   7   2  15      142.44      130.84      5.91 o
   8   2  15        1.98       -2.88      2.88 o
   9   2  15        0.13       -3.01      3.01 o
  10   2  15        2.47       -0.58      3.24 o
  11   2  15      113.32      117.05      6.98 o
  12   2  15       88.03       99.89      7.48 o
  13   2  15        1.49       -1.27      5.11 o
  14   2  15        2.34       -4.06      4.22 o
  15   2  15       44.40       53.65      8.35 o
  16   2  15       15.38       18.52      7.01 o
  17   2  15       58.52       66.01      7.21 o
 -19   3  15        0.10       -1.82      5.21 o
 -18   3  15        1.58        4.31      5.46 o
 -17   3  15        4.29        1.22      5.32 o
 -16   3  15      124.54      130.48      9.65 o
 -15   3  15        9.63        9.89      5.16 o
 -14   3  15        0.12       -5.74      5.74 o
 -13   3  15       27.66       23.98      5.64 o
 -12   3  15      152.91      143.95      9.00 o
 -11   3  15       10.73       12.99      4.69 o
 -10   3  15        0.35        4.31      3.95 o
  -9   3  15       65.39       53.02      6.00 o
  -8   3  15       10.19        8.06      4.16 o
  -7   3  15        0.57       -1.78      3.55 o
  -6   3  15        8.05       10.50      5.00 o
  -5   3  15      105.62      100.83     10.88 o
  -4   3  15        1.65       -3.04      3.04 o
  -3   3  15       39.29       23.98     10.47 o
  -2   3  15        0.08       -2.50      3.54 o
  -1   3  15      401.73      391.80     13.07 o
   0   3  15       49.51       84.88     12.53 o
   1   3  15       65.82       72.69      6.13 o
   2   3  15       12.69       16.77      4.28 o
   3   3  15      162.98      160.36      8.47 o
   4   3  15       36.67       56.44      5.81 o
   5   3  15       24.85       25.20      4.80 o
   6   3  15        8.93        5.96      4.10 o
   7   3  15        0.17       -3.59      3.59 o
   8   3  15       36.94       39.99      5.71 o
   9   3  15       29.22       52.24      7.72 o
  10   3  15      165.46      174.44     23.72 o
  11   3  15       91.31       81.20      9.45 o
  12   3  15       19.83       23.06      7.15 o
  13   3  15        0.97       -0.92      7.11 o
  14   3  15        0.15       -3.54      5.77 o
  15   3  15        4.64        7.31      7.32 o
  16   3  15        1.95       -5.89      6.36 o
 -17   4  15       34.19       31.01      6.56 o
 -16   4  15       13.54       19.50      5.87 o
 -15   4  15        8.20       13.23      5.35 o
 -14   4  15        2.32        5.61      4.92 o
 -13   4  15        1.03        4.64      4.37 o
 -12   4  15        1.16        0.77      4.34 o
 -11   4  15       79.83       77.17      9.65 o
 -10   4  15       32.84       30.16      5.70 o
  -9   4  15       50.70       48.02      7.09 o
  -8   4  15       96.26      101.86      7.78 o
  -7   4  15        7.73       -7.50      9.43 o
  -6   4  15       54.89       50.96      5.99 o
  -5   4  15       27.86       32.71      5.09 o
  -4   4  15      145.79      133.28      8.84 o
  -3   4  15      305.85      287.52     12.05 o
  -2   4  15        3.07       26.22      3.97 o
  -1   4  15       21.24       20.93      4.23 o
   0   4  15        6.55        6.69      3.69 o
   1   4  15        2.83       -0.09      3.24 o
   2   4  15       15.00       18.18      4.11 o
   3   4  15       90.69      100.37      6.82 o
   4   4  15       14.80       10.63      3.93 o
   5   4  15        0.17        5.35      3.73 o
   6   4  15        1.70       -1.24      3.63 o
   7   4  15       67.50       73.49      6.49 o
   8   4  15       28.00       39.02      5.57 o
   9   4  15       13.66       12.96      5.41 o
  10   4  15        0.29        6.16      5.36 o
  11   4  15       28.85       26.64      6.49 o
  12   4  15        0.51       -3.42      5.28 o
  13   4  15       14.43        6.74      5.83 o
 -13   5  15        2.45        0.16      4.08 o
 -12   5  15        4.72       -3.12      6.56 o
 -11   5  15        0.01        0.70      7.69 o
 -10   5  15        0.00       -4.34      8.01 o
  -9   5  15        0.97       -3.32      7.34 o
  -8   5  15       20.15       19.82      7.39 o
  -7   5  15        0.96       -5.55      5.55 o
  -6   5  15        2.33       -1.64      5.48 o
  -5   5  15       66.78       90.64     10.43 o
  -4   5  15      122.93      156.81     12.33 o
  -3   5  15        4.01        7.96      7.54 o
  -2   5  15        0.93       -1.86      5.84 o
  -1   5  15        2.04       -0.29      5.87 o
   0   5  15        1.09       -5.68      5.68 o
   1   5  15        2.36       -4.36      4.36 o
   2   5  15        0.09       -5.01      5.01 o
   3   5  15       19.11       23.81      7.30 o
   4   5  15       43.66       31.53      7.71 o
   5   5  15       53.35       36.87      7.99 o
   6   5  15        0.03       -0.08      5.87 o
   7   5  15        0.58       -0.23      5.67 o
   8   5  15        2.58       -0.15      7.34 o
   9   5  15        0.04        4.52      7.34 o
 -22   0  16       33.35       54.32     13.82 o
 -20   0  16       15.71       13.32      7.31 o
 -18   0  16       25.47       45.50     12.08 o
 -16   0  16        9.16       22.47      5.31 o
 -14   0  16        1.66       -4.32      4.32 o
 -12   0  16      104.97      106.89      7.64 o
 -10   0  16      346.52      340.56      9.30 o
  -8   0  16      121.48      120.08      5.32 o
  -6   0  16       28.18       20.46      2.81 o
  -4   0  16       70.81       64.62      3.55 o
  -2   0  16        4.57       -2.37      2.37 o
   0   0  16      526.67      524.92     11.15 o
   2   0  16       31.48       26.10      3.18 o
   4   0  16      365.87      345.77      8.79 o
   6   0  16       39.92       27.70      3.93 o
   8   0  16        0.03       -3.00      3.00 o
  10   0  16        0.40       -3.58      3.58 o
  12   0  16      119.08      140.43      8.71 o
  14   0  16       80.04       76.80      7.10 o
  16   0  16       41.19       47.13      7.63 o
  18   0  16        4.19       -2.30      5.59 o
 -22   1  16       16.94       18.08      6.35 o
 -21   1  16        1.14        2.53      3.65 o
 -20   1  16        0.03       -3.48      3.48 o
 -19   1  16       12.66       11.41      3.68 o
 -18   1  16       75.52      102.03      5.83 o
 -17   1  16       28.17       28.04      3.97 o
 -16   1  16        2.44        2.79      3.15 o
 -15   1  16       16.46        9.98      3.21 o
 -14   1  16        8.57        3.55      2.90 o
 -13   1  16       43.89       39.77      3.67 o
 -12   1  16        8.35        5.98      2.72 o
 -11   1  16       25.57       19.44      2.79 o
 -10   1  16      153.02      163.28      5.26 o
  -9   1  16      477.75      473.50      9.12 o
  -8   1  16      556.45      594.50     10.43 o
  -7   1  16        0.68        1.64      2.37 o
  -6   1  16       68.01       73.63      3.03 o
  -5   1  16      554.49      546.24      8.93 o
  -4   1  16       34.47       43.43      3.84 o
  -3   1  16       88.59       86.85      3.32 o
  -2   1  16       30.96       21.48      2.28 o
  -1   1  16        1.07       -1.72      1.72 o
   0   1  16       98.54       79.27      3.27 o
   1   1  16       31.14       24.28      2.51 o
   2   1  16       26.55       21.57      2.52 o
   3   1  16       31.47       26.04      2.43 o
   4   1  16      243.93      241.46      5.32 o
   5   1  16      352.44      330.27      6.34 o
   6   1  16      294.76      311.70      6.15 o
   7   1  16        0.18       -0.35      2.05 o
   8   1  16      267.88      266.89      6.57 o
   9   1  16       40.89       34.65      3.24 o
  10   1  16       17.48       18.58      2.93 o
  11   1  16        4.81        4.62      2.90 o
  12   1  16       22.84       26.60      3.51 o
  13   1  16       36.32       33.59      3.60 o
  14   1  16        0.07        1.47      2.83 o
  15   1  16       15.15       21.43      3.36 o
  16   1  16       24.57       27.12      4.33 o
  17   1  16        0.19       -3.04      5.62 o
 -21   2  16        0.05       -3.29      7.03 o
 -20   2  16        0.07       -0.81      5.52 o
 -19   2  16        0.02       -3.97      5.15 o
 -18   2  16       21.59       20.51      6.37 o
 -17   2  16      136.18      133.67     11.80 o
 -16   2  16        2.75        6.22      6.02 o
 -15   2  16        1.46        4.17      5.92 o
 -14   2  16       71.74       75.14      8.96 o
 -13   2  16        2.91        6.98      5.57 o
 -12   2  16       35.22       33.63      5.60 o
 -11   2  16       60.65       58.45      6.39 o
 -10   2  16      256.46      267.39     11.18 o
  -9   2  16        3.62        6.88      4.00 o
  -8   2  16        5.04       13.17      4.07 o
  -7   2  16       65.96       74.08      6.21 o
  -6   2  16       62.29       51.18      4.85 o
  -5   2  16       16.99        9.95      3.43 o
  -4   2  16      231.23      218.96     13.71 o
  -3   2  16        0.42        8.23      3.40 o
  -2   2  16       68.52       65.31      5.82 o
  -1   2  16      121.98      119.86      5.42 o
   0   2  16      315.10      304.66      8.36 o
   1   2  16        0.15        0.62      2.54 o
   2   2  16        5.04       -0.92      2.56 o
   3   2  16        2.16       -2.48      2.48 o
   4   2  16        7.06       -0.15      2.82 o
   5   2  16      201.56      186.54      6.98 o
   6   2  16       35.42       26.41      3.91 o
   7   2  16        0.86       -2.53      2.53 o
   8   2  16        6.78        1.19      3.35 o
   9   2  16       23.34       22.65      4.26 o
  10   2  16       20.64       17.24      4.97 o
  11   2  16        0.08       -3.85      3.85 o
  12   2  16       58.95       54.91      6.19 o
  13   2  16       18.84       10.18      4.82 o
  14   2  16       10.62        9.42      4.88 o
  15   2  16        3.37       -2.13      4.66 o
  16   2  16        5.83        2.81      5.01 o
 -19   3  16        0.00        0.59      5.46 o
 -18   3  16      171.01      181.16     11.60 o
 -17   3  16       69.56       80.20      8.64 o
 -16   3  16       11.59       20.78      6.07 o
 -15   3  16       36.40       42.29      6.83 o
 -14   3  16        0.59       -2.00      4.61 o
 -13   3  16       19.75        9.23      5.13 o
 -12   3  16       48.47       46.62      7.56 o
 -11   3  16      171.16      189.82     21.21 o
 -10   3  16        2.11       10.66      4.53 o
  -9   3  16       31.41       30.79      5.41 o
  -8   3  16       55.40       48.13      6.51 o
  -7   3  16       56.49       59.01      6.32 o
  -6   3  16       37.20       38.03      5.52 o
  -5   3  16       44.41       38.69      5.38 o
  -4   3  16       81.70       71.31      6.74 o
  -3   3  16      254.75      229.13     10.12 o
  -2   3  16       51.28       68.84      6.21 o
  -1   3  16        0.21       -1.30      4.49 o
   0   3  16       25.46       29.20      5.63 o
   1   3  16      308.70      315.30     11.85 o
   2   3  16       47.70       52.23      7.59 o
   3   3  16       45.37       44.66      5.58 o
   4   3  16      381.96      392.20     13.65 o
   5   3  16       53.25       62.73      6.29 o
   6   3  16       49.13       47.64      5.97 o
   7   3  16       21.50       16.53      4.90 o
   8   3  16        0.88       -4.82      4.82 o
   9   3  16       10.71       -5.22      5.28 o
  10   3  16       10.05        1.68      5.75 o
  11   3  16        5.74        0.36      5.98 o
  12   3  16        1.90       -4.10      5.72 o
  13   3  16        8.99        9.27      6.78 o
  14   3  16       63.13       53.92      9.58 o
  15   3  16       26.48       20.86      8.08 o
 -16   4  16       19.59       17.93      5.88 o
 -15   4  16       83.80       85.89      8.34 o
 -14   4  16        3.53        4.43      4.89 o
 -13   4  16        2.46        6.19      4.88 o
 -12   4  16       17.39       13.29      5.21 o
 -11   4  16       21.86       24.21      5.43 o
 -10   4  16        0.67       -2.41      4.14 o
  -9   4  16        4.41       -1.45      4.35 o
  -8   4  16      103.93      113.39      8.30 o
  -7   4  16      111.79      120.05      8.43 o
  -6   4  16        0.10       -4.47      4.47 o
  -5   4  16      237.18      218.21     10.22 o
  -4   4  16       85.77       94.31     12.84 o
  -3   4  16      316.77      343.88     12.37 o
  -2   4  16       28.01       91.39     23.49 o
  -1   4  16      532.83      523.29     23.10 o
   0   4  16       65.71      124.21     10.45 o
   1   4  16       12.23       22.65      4.54 o
   2   4  16        1.30        2.84      3.70 o
   3   4  16        0.30        1.60      3.39 o
   4   4  16        6.75        7.54      4.01 o
   5   4  16        0.56        5.44      3.94 o
   6   4  16       41.35       47.61     10.52 o
   7   4  16        7.68        3.72      4.23 o
   8   4  16       15.41       16.49      5.71 o
   9   4  16       63.59       67.00      8.03 o
  10   4  16      109.83      110.11     10.08 o
  11   4  16       46.65       37.20      7.49 o
  12   4  16        4.08        2.67      5.56 o
 -11   5  16       48.53       41.13     11.53 o
 -10   5  16       34.79       38.42      8.87 o
  -9   5  16       12.14        4.15      6.69 o
  -8   5  16        6.14        0.85     12.08 o
  -7   5  16       25.96       18.11     10.48 o
  -6   5  16        8.82       13.63     12.66 o
  -5   5  16        0.12        0.70      6.65 o
  -4   5  16       46.24       59.90      9.71 o
  -3   5  16        0.22        6.01      7.02 o
  -2   5  16       30.36       31.63      8.38 o
  -1   5  16       37.88       39.84      8.68 o
   0   5  16       40.25       25.11      8.15 o
   1   5  16       55.11       63.86      7.54 o
   2   5  16        5.62        5.50      6.24 o
   3   5  16       24.79       28.34      7.66 o
   4   5  16        0.49        1.51      6.12 o
   5   5  16       19.02       15.78      6.95 o
   6   5  16        2.75        9.73      6.91 o
   7   5  16       60.43       59.19     17.33 o
 -21   0  17       30.69       34.42     12.26 o
 -19   0  17        3.17        1.00      6.34 o
 -17   0  17       15.27       21.89      7.28 o
 -15   0  17       70.76       68.96      7.00 o
 -13   0  17       50.48       28.07      5.54 o
 -11   0  17      189.50      188.51      8.96 o
  -9   0  17     2026.81     2130.28     38.64 o
  -7   0  17      305.43      317.75      8.72 o
  -5   0  17       52.60       47.53      3.75 o
  -3   0  17      200.42      198.63      6.55 o
  -1   0  17       21.70       15.59      3.01 o
   1   0  17       96.26      109.80      5.32 o
   3   0  17      101.04      104.33      7.01 o
   5   0  17     1004.63      998.97     20.78 o
   7   0  17        0.69        0.47      3.37 o
   9   0  17        0.47       -3.23      3.23 o
  11   0  17       26.67       21.23      5.20 o
  13   0  17      124.55      166.24      9.58 o
  15   0  17        3.90       11.55      6.09 o
  17   0  17       17.31       29.69      7.03 o
 -21   1  17        3.56        7.91      5.03 o
 -20   1  17        0.13       -0.56      3.62 o
 -19   1  17        5.75        6.76      3.74 o
 -18   1  17        7.23        6.79      3.45 o
 -17   1  17      157.60      165.21      6.94 o
 -16   1  17        2.53        0.94      3.15 o
 -15   1  17        5.54        3.56      3.22 o
 -14   1  17       12.90        9.98      3.32 o
 -13   1  17      211.06      226.54      7.05 o
 -12   1  17       26.84       29.15      3.42 o
 -11   1  17        2.43        0.53      2.63 o
 -10   1  17       32.21       36.43      3.54 o
  -9   1  17       33.61       33.54      3.45 o
  -8   1  17       80.19       76.92      4.36 o
  -7   1  17        5.11        3.90      2.06 o
  -6   1  17      150.48      149.39      4.18 o
  -5   1  17       57.18       63.37      3.17 o
  -4   1  17       21.71       18.79      2.45 o
  -3   1  17       42.72       40.36      2.87 o
  -2   1  17      211.92      205.65      5.13 o
  -1   1  17      283.46      307.65      6.31 o
   0   1  17        3.00        8.98      2.75 o
   1   1  17       14.38        0.64      2.14 o
   2   1  17       16.10        5.25      2.29 o
   3   1  17        9.25       -0.29      2.07 o
   4   1  17      426.85      412.17      7.34 o
   5   1  17      550.60      580.02      9.77 o
   6   1  17      149.14      159.97      4.77 o
   7   1  17       42.92       39.47      3.36 o
   8   1  17        3.52       -2.35      2.35 o
   9   1  17       95.39      106.65      4.67 o
  10   1  17        0.96        0.53      2.64 o
  11   1  17        0.58       -2.01      2.67 o
  12   1  17        0.49       -0.68      2.78 o
  13   1  17        7.90        4.38      2.86 o
  14   1  17        3.89        2.38      3.60 o
  15   1  17       11.55       19.69      4.67 o
  16   1  17       29.27       34.59      8.00 o
  17   1  17       14.77       17.26      8.70 o
 -20   2  17        1.09       -5.18      5.18 o
 -19   2  17       22.81       17.34      6.51 o
 -18   2  17        7.16       12.61      9.92 o
 -17   2  17       10.34       19.39      7.16 o
 -16   2  17       21.14       24.08     13.52 o
 -15   2  17        0.00       -1.55      5.57 o
 -14   2  17        0.02        7.14      6.00 o
 -13   2  17      108.64      107.42     10.19 o
 -12   2  17       60.95       48.04      7.88 o
 -11   2  17        1.48       -2.14      4.03 o
 -10   2  17       30.40       22.11      5.11 o
  -9   2  17       24.36       28.16      5.18 o
  -8   2  17       29.92       25.77      5.00 o
  -7   2  17       48.13       50.68      5.70 o
  -6   2  17        5.86        0.18      3.28 o
  -5   2  17       15.23       11.59      5.11 o
  -4   2  17       44.09       31.55      4.46 o
  -3   2  17      224.34      232.47      8.92 o
  -2   2  17      238.75      247.80      7.68 o
  -1   2  17       31.02       38.11      3.70 o
   0   2  17       30.35       29.39      3.55 o
   1   2  17        0.11       -2.34      2.34 o
   2   2  17       22.44       14.35      4.54 o
   3   2  17       11.16        3.38      3.07 o
   4   2  17      192.23      181.12      7.03 o
   5   2  17        9.82        2.97      2.91 o
   6   2  17        9.90        5.69      3.00 o
   7   2  17        0.00       -3.06      3.06 o
   8   2  17      150.45      167.53      7.99 o
   9   2  17       58.88       61.79      5.61 o
  10   2  17        6.92        4.13      4.24 o
  11   2  17        2.35        3.86      4.33 o
  12   2  17        4.46        1.41      4.37 o
  13   2  17        7.46        4.89      4.68 o
  14   2  17       19.50       13.57      5.36 o
  15   2  17       16.53       19.13      5.66 o
  16   2  17        6.17       -1.61     10.90 o
 -18   3  17        4.19        5.95      5.73 o
 -17   3  17        3.14       15.11      6.07 o
 -16   3  17        3.55        7.44      5.46 o
 -15   3  17       41.96       57.36      7.77 o
 -14   3  17       58.29       63.98      9.29 o
 -13   3  17        5.14        1.95      5.00 o
 -12   3  17       35.28       37.12      6.40 o
 -11   3  17        8.01       10.61      4.86 o
 -10   3  17      247.78      265.60     13.94 o
  -9   3  17        0.27        3.37      4.18 o
  -8   3  17        8.34        7.69      4.48 o
  -7   3  17        1.34       -1.48      4.03 o
  -6   3  17      106.05       96.12      8.50 o
  -5   3  17       10.37        9.42      4.29 o
  -4   3  17       63.00       71.42      5.83 o
  -3   3  17       17.13       13.07      5.79 o
  -2   3  17       36.46       35.16      5.41 o
  -1   3  17       16.48        7.69      4.29 o
   0   3  17        0.41       -3.71      3.71 o
   1   3  17        9.87       13.16      4.50 o
   2   3  17       90.85      109.86      7.77 o
   3   3  17       11.26        9.68      4.33 o
   4   3  17      126.41      141.82      8.72 o
   5   3  17       18.34       17.40      4.93 o
   6   3  17       61.17       57.60      6.64 o
   7   3  17       12.45        4.56      5.93 o
   8   3  17       15.74        2.75      6.04 o
   9   3  17        2.15       -5.37      5.52 o
  10   3  17        0.83       -0.95      6.98 o
  11   3  17        0.17       -4.31      5.42 o
  12   3  17       92.76       87.24     10.37 o
  13   3  17        0.12       -5.59      5.59 o
  14   3  17        0.95       -5.67      6.34 o
 -15   4  17       25.60       23.90      7.09 o
 -14   4  17        5.03        4.99      5.03 o
 -13   4  17        0.09        2.36      4.83 o
 -12   4  17        2.55        3.09      4.73 o
 -11   4  17        4.89       -0.40      4.60 o
 -10   4  17        4.64       -4.28      4.28 o
  -9   4  17        6.02       -0.64      4.30 o
  -8   4  17        0.59       -4.09      4.09 o
  -7   4  17        6.29        5.46      4.64 o
  -6   4  17       52.81       52.93      8.20 o
  -5   4  17       11.90        2.98      7.52 o
  -4   4  17        1.06        0.24      4.51 o
  -3   4  17        6.10        8.09      4.92 o
  -2   4  17      332.60      352.82     16.02 o
  -1   4  17       20.26       99.84     10.20 o
   0   4  17       84.63      122.58     12.44 o
   1   4  17        3.88       21.28      7.05 o
   2   4  17      278.82      303.85     11.91 o
   3   4  17       13.30       29.12      7.39 o
   4   4  17      168.92      180.28      9.51 o
   5   4  17       16.96       31.35      7.23 o
   6   4  17        0.00        0.58      3.83 o
   7   4  17       20.23       26.73      6.18 o
   8   4  17        5.29       -0.53      4.87 o
   9   4  17        0.07        2.76      5.34 o
  10   4  17        8.22        5.81      5.59 o
  11   4  17       17.78       17.45      6.77 o
 -10   5  17       59.45       70.45     15.10 o
  -9   5  17       12.13        2.63      6.83 o
  -8   5  17       37.59       26.46      8.58 o
  -7   5  17        0.25       -5.75      5.75 o
  -6   5  17       18.81       27.86      8.32 o
  -5   5  17        0.10       -2.20      6.61 o
  -4   5  17       72.56      100.93     13.24 o
  -3   5  17       43.51       74.17     10.41 o
  -2   5  17       45.10       45.85      9.36 o
  -1   5  17       18.56        4.03     11.03 o
   0   5  17        9.47        1.95      7.14 o
   1   5  17       17.53       15.58      6.08 o
   2   5  17        7.51        9.62      6.77 o
   3   5  17        0.11        5.07      6.50 o
   4   5  17       14.86        9.39      6.96 o
   5   5  17        0.01       -2.68      6.13 o
   6   5  17       22.76       34.02     11.00 o
 -20   0  18       52.20       46.63     12.86 o
 -18   0  18        0.56        9.30      6.90 o
 -16   0  18       43.54       39.46      6.52 o
 -14   0  18       83.89       77.20      7.33 o
 -12   0  18      159.53      149.98      9.02 o
 -10   0  18      842.87      872.17     22.68 o
  -8   0  18       97.23      113.89      6.70 o
  -6   0  18       70.91       69.31      4.93 o
  -4   0  18      680.97      717.26     16.21 o
  -2   0  18      309.39      271.25      9.01 o
   0   0  18      426.36      420.92     11.60 o
   2   0  18     2197.93     2349.86     43.32 o
   4   0  18       14.27       15.93      5.10 o
   6   0  18      752.07      820.13     18.36 o
   8   0  18       40.30       29.82      5.19 o
  10   0  18        2.06        5.56      4.59 o
  12   0  18      145.65      156.95      9.47 o
  14   0  18        9.20        7.68      5.88 o
  16   0  18        0.33       11.60      6.46 o
 -20   1  18        4.58        5.59      4.71 o
 -19   1  18        9.81       12.46      4.34 o
 -18   1  18        0.01       -0.13      3.25 o
 -17   1  18       14.17       14.01      3.70 o
 -16   1  18        3.74        5.38      3.52 o
 -15   1  18        2.83       -3.09      3.09 o
 -14   1  18       39.30       32.95      4.07 o
 -13   1  18        4.23       -1.51      3.08 o
 -12   1  18      176.56      175.25      7.33 o
 -11   1  18      151.56      156.03      6.42 o
 -10   1  18       60.64       86.91      4.65 o
  -9   1  18       32.06       37.36      3.46 o
  -8   1  18      157.78      157.11      5.64 o
  -7   1  18        0.00        3.25      2.20 o
  -6   1  18      654.74      662.29     10.25 o
  -5   1  18      137.27      215.66      8.05 o
  -4   1  18       45.21       57.16      3.24 o
  -3   1  18      171.08      175.42      4.97 o
  -2   1  18      356.12      387.73      7.40 o
  -1   1  18        3.63       34.96      4.52 o
   0   1  18       26.76       19.80      2.63 o
   1   1  18       57.75       48.02      3.15 o
   2   1  18        6.02       -2.36      2.36 o
   3   1  18      139.89      131.95      4.53 o
   4   1  18        2.49       -2.14      2.14 o
   5   1  18        0.05        1.59      2.23 o
   6   1  18       85.24       83.17      3.95 o
   7   1  18        7.71        4.47      2.54 o
   8   1  18      106.93      111.30      5.13 o
   9   1  18        0.97        1.39      2.75 o
  10   1  18       87.49       91.97      4.87 o
  11   1  18        4.22        7.40      2.93 o
  12   1  18       15.54       34.78      6.88 o
  13   1  18        0.45       -3.36      3.36 o
  14   1  18       35.25       52.83      8.06 o
  15   1  18        8.91        5.42      6.07 o
  16   1  18       51.89       77.94      9.60 o
 -19   2  18       27.67       17.73      6.70 o
 -18   2  18        0.15        4.38      6.92 o
 -17   2  18       75.01       83.88     12.01 o
 -16   2  18       10.63        2.43      6.36 o
 -15   2  18        1.64        3.50      6.07 o
 -14   2  18       46.42       53.99      8.70 o
 -13   2  18       49.45       50.71     12.64 o
 -12   2  18        0.02       -0.89      5.95 o
 -11   2  18        7.89        4.66      5.75 o
 -10   2  18        9.30        3.72      4.51 o
  -9   2  18        0.16       -0.87      3.90 o
  -8   2  18      201.72      191.50      9.79 o
  -7   2  18       27.15       18.90      4.73 o
  -6   2  18       13.85       10.55      3.98 o
  -5   2  18       23.65       22.10      3.90 o
  -4   2  18       64.04       64.60      5.70 o
  -3   2  18       12.33       16.06      4.18 o
  -2   2  18       96.66      105.43      5.57 o
  -1   2  18        7.77       15.30      4.28 o
   0   2  18      137.44      138.37      6.18 o
   1   2  18       16.25       17.09      3.37 o
   2   2  18      156.35      167.35      6.82 o
   3   2  18       75.86       82.42      5.15 o
   4   2  18       34.76       27.28      3.75 o
   5   2  18        7.62        2.55      2.98 o
   6   2  18        1.32       -2.80      2.80 o
   7   2  18        6.98       -0.41      3.51 o
   8   2  18        8.93        4.74      4.30 o
   9   2  18       47.98       53.26      6.17 o
  10   2  18        7.95        3.74      4.44 o
  11   2  18        6.17       -0.22      4.30 o
  12   2  18        1.03       -2.07      4.46 o
  13   2  18        3.56        0.09      7.72 o
  14   2  18       52.98       55.06      7.50 o
  15   2  18        4.16       -2.46     11.15 o
 -17   3  18        0.12        2.04      5.48 o
 -16   3  18       21.85       26.73      6.46 o
 -15   3  18        3.49       11.69      5.83 o
 -14   3  18       55.50       55.65      7.38 o
 -13   3  18        9.81        2.32      4.83 o
 -12   3  18       16.91       22.45      5.93 o
 -11   3  18        4.16        5.24      6.98 o
 -10   3  18      111.05      120.45     11.63 o
  -9   3  18       61.57       82.52      7.65 o
  -8   3  18       13.39       13.09      5.05 o
  -7   3  18        8.68        5.04      4.65 o
  -6   3  18       40.44       45.13      6.00 o
  -5   3  18       80.55       82.83      7.22 o
  -4   3  18        6.11        1.79      3.74 o
  -3   3  18        1.81        1.32      4.15 o
  -2   3  18       58.35       51.65      6.33 o
  -1   3  18        0.72        0.45      4.09 o
   0   3  18       10.40        5.21      4.46 o
   1   3  18       37.97       29.06      5.43 o
   2   3  18       32.59       39.81      5.81 o
   3   3  18       32.02       34.10      5.74 o
   4   3  18       20.92       17.36      5.13 o
   5   3  18       10.16       -1.40      4.49 o
   6   3  18       11.78       11.54      5.12 o
   7   3  18      142.68      144.03     11.67 o
   8   3  18        1.54       -5.49      5.49 o
   9   3  18       10.51       12.03      6.54 o
  10   3  18        1.40       -4.91      4.91 o
  11   3  18        0.12       -5.67      5.67 o
  12   3  18       15.67       17.40      7.47 o
  13   3  18        1.33       -5.76      6.25 o
 -14   4  18       12.26        9.00      5.47 o
 -13   4  18        0.43       -1.86      5.04 o
 -12   4  18        5.12        3.23      4.88 o
 -11   4  18       52.70       56.83      8.82 o
 -10   4  18        4.39       -0.38      4.83 o
  -9   4  18        4.03       -5.30      5.30 o
  -8   4  18       14.63        3.94      4.97 o
  -7   4  18       15.04       14.52      5.33 o
  -6   4  18        8.47       16.93      5.05 o
  -5   4  18       12.11       24.99      6.01 o
  -4   4  18        6.97        2.55      4.59 o
  -3   4  18       45.46       49.69      6.18 o
  -2   4  18       15.84       36.72      5.05 o
  -1   4  18        0.05        0.35      4.16 o
   0   4  18        0.68       -3.71      3.71 o
   1   4  18        2.04        4.69      4.31 o
   2   4  18        4.73        9.36      7.07 o
   3   4  18        0.08        4.02      4.20 o
   4   4  18        2.87        8.64      4.33 o
   5   4  18       55.89       55.25      6.32 o
   6   4  18        5.95        8.24      4.50 o
   7   4  18        7.77        7.47      5.68 o
   8   4  18        0.47       -4.80      4.80 o
   9   4  18       32.15       20.60      6.68 o
  -8   5  18        7.66       -8.64      8.64 o
  -7   5  18        0.08       -3.88      6.68 o
  -6   5  18       69.68       65.52     10.04 o
  -5   5  18        0.52       14.58      7.41 o
  -4   5  18       34.24       31.70      8.70 o
  -3   5  18       16.24       30.88     12.56 o
  -2   5  18       11.92       38.28     10.65 o
  -1   5  18        3.21       20.52     14.32 o
   0   5  18        0.00        1.11      7.01 o
   1   5  18        1.62       -0.71      8.70 o
   2   5  18        7.57        3.49      6.53 o
   3   5  18        1.78        2.74      6.43 o
 -19   0  19      109.78      133.65     17.69 o
 -17   0  19        7.52       10.00      7.05 o
 -15   0  19        6.28        4.23      4.74 o
 -13   0  19        0.88       -4.38      4.38 o
 -11   0  19      301.73      280.12     11.89 o
  -9   0  19       13.49       18.15      5.09 o
  -7   0  19       42.19       37.26      4.22 o
  -5   0  19       94.67       78.67      5.53 o
  -3   0  19       11.16       -3.46      3.46 o
  -1   0  19       30.52       19.02      4.50 o
   1   0  19      201.24      202.30      8.42 o
   3   0  19      954.20     1023.28     21.73 o
   5   0  19      361.31      356.12     17.06 o
   7   0  19       40.24       39.50      5.75 o
   9   0  19        0.30       -3.98      4.12 o
  11   0  19        8.37        1.88      5.26 o
  13   0  19        0.84       -0.60      5.50 o
  15   0  19       47.19       74.32      8.83 o
 -19   1  19        1.51        4.87      4.78 o
 -18   1  19        1.65       -0.46      3.48 o
 -17   1  19       17.48       11.45      3.68 o
 -16   1  19        2.27        2.86      3.42 o
 -15   1  19      133.73      151.34      6.65 o
 -14   1  19       38.22       39.61      4.31 o
 -13   1  19       23.35       20.05      3.82 o
 -12   1  19       10.61        5.53      3.24 o
 -11   1  19      137.19      148.25      7.33 o
 -10   1  19       65.42       63.21      5.53 o
  -9   1  19       68.47       85.03      4.90 o
  -8   1  19        3.62        4.13      2.65 o
  -7   1  19       25.19       22.43      2.57 o
  -6   1  19        6.39        7.37      2.24 o
  -5   1  19      163.84      158.51      5.09 o
  -4   1  19       68.59       83.09      4.55 o
  -3   1  19      189.42      197.63      5.63 o
  -2   1  19        9.27       30.69      3.02 o
  -1   1  19       46.01       46.86      3.30 o
   0   1  19       19.10       12.17      2.66 o
   1   1  19        2.80       -2.25      2.25 o
   2   1  19       22.42       17.30      2.92 o
   3   1  19       57.66       55.83      3.45 o
   4   1  19        0.00        1.57      2.30 o
   5   1  19        0.08       -0.52      2.18 o
   6   1  19        0.74       -1.63      2.69 o
   7   1  19        9.97        7.32      2.95 o
   8   1  19       15.49       14.91      3.13 o
   9   1  19        4.38        6.68      2.87 o
  10   1  19        7.21        5.57      2.83 o
  11   1  19      235.17      271.62      9.57 o
  12   1  19        0.25        1.95      6.25 o
  13   1  19        5.71        0.39      5.77 o
  14   1  19        4.29        5.90      6.26 o
  15   1  19       16.37        6.73      8.50 o
 -18   2  19       16.67       22.48      6.91 o
 -17   2  19       15.53       21.92     11.91 o
 -16   2  19        0.28        8.75      7.18 o
 -15   2  19        0.01       -5.67      5.67 o
 -14   2  19        1.17        0.72      5.98 o
 -13   2  19        0.87        0.90      5.79 o
 -12   2  19       23.78       20.33     10.65 o
 -11   2  19       30.03       35.73     13.01 o
 -10   2  19        0.99       -5.00      5.00 o
  -9   2  19        0.64       -1.01      5.44 o
  -8   2  19       20.52       18.64      5.18 o
  -7   2  19       44.78       56.28      6.45 o
  -6   2  19       15.51       13.39      4.26 o
  -5   2  19       21.95       23.86      4.81 o
  -4   2  19      100.15       97.43      9.45 o
  -3   2  19       44.96       58.17      6.09 o
  -2   2  19       38.35       33.99      3.93 o
  -1   2  19       52.99       56.57      4.50 o
   0   2  19       98.09       95.95      5.45 o
   1   2  19        7.45        9.33      3.16 o
   2   2  19        0.15       -2.39      2.81 o
   3   2  19       34.04       33.63      4.16 o
   4   2  19       47.48       51.56      4.65 o
   5   2  19        5.51       -1.42      3.05 o
   6   2  19        0.35       -3.76      3.76 o
   7   2  19       39.99       40.57      5.71 o
   8   2  19        2.33        2.33      4.32 o
   9   2  19       13.56       11.44      4.78 o
  10   2  19       10.74       14.21      4.93 o
  11   2  19        6.29        3.49      4.77 o
  12   2  19       45.37       37.58      6.23 o
  13   2  19        1.72       -3.58      4.75 o
 -16   3  19        7.34       12.08      5.99 o
 -15   3  19       32.54       36.44      6.98 o
 -14   3  19        2.83        4.56      5.29 o
 -13   3  19        5.48        9.46      5.36 o
 -12   3  19        7.15        2.22      4.76 o
 -11   3  19       98.07      124.82     11.54 o
 -10   3  19       31.29       39.58      6.48 o
  -9   3  19       22.50       27.92      6.15 o
  -8   3  19      113.28      110.33     11.78 o
  -7   3  19        3.08        5.45      5.07 o
  -6   3  19       25.71       25.74      5.81 o
  -5   3  19        0.34       -3.76      6.12 o
  -4   3  19       31.52       26.91      4.98 o
  -3   3  19       11.24       13.42      4.97 o
  -2   3  19       21.52       24.49      6.09 o
  -1   3  19        0.57       -2.39      4.11 o
   0   3  19        8.50        4.16      4.71 o
   1   3  19        0.01       -4.08      4.08 o
   2   3  19       11.76        6.07      4.91 o
   3   3  19       41.82       39.28      8.28 o
   4   3  19       20.80       19.08      5.56 o
   5   3  19        9.48        6.50      4.98 o
   6   3  19       10.87       -2.12      5.87 o
   7   3  19       48.42       45.96      8.29 o
   8   3  19       34.56       43.23      8.17 o
   9   3  19        1.38       -2.59      5.87 o
  10   3  19        1.05       -4.98      9.07 o
  11   3  19        6.63        5.30      6.62 o
 -13   4  19        3.45        1.48      4.99 o
 -12   4  19       24.96       27.41      7.34 o
 -11   4  19        0.86       10.83      5.43 o
 -10   4  19        5.85        4.79      5.18 o
  -9   4  19        0.07       -4.15      4.86 o
  -8   4  19        4.33       -5.61      5.61 o
  -7   4  19       22.10       23.35      6.08 o
  -6   4  19       13.97       16.52      5.65 o
  -5   4  19      157.45      189.23     16.85 o
  -4   4  19       85.02      177.21     11.32 o
  -3   4  19        8.68       23.09      5.80 o
  -2   4  19      163.91      196.93     14.61 o
  -1   4  19       10.97       35.52      5.12 o
   0   4  19       41.03       41.23      6.00 o
   1   4  19       11.40       11.57      4.81 o
   2   4  19        0.30       -1.15      4.09 o
   3   4  19       47.49       57.67      7.13 o
   4   4  19       29.88       35.33      5.84 o
   5   4  19       11.33        5.44      4.57 o
   6   4  19        4.15        5.59     11.20 o
   7   4  19        0.77        1.37      5.17 o
   8   4  19        8.83        1.57      5.78 o
  -4   5  19      125.72      137.72     17.18 o
  -3   5  19       50.70       86.98     14.62 o
  -2   5  19        5.27       37.94     11.56 o
  -1   5  19        0.03       14.62     10.05 o
 -18   0  20      123.35      177.07     19.95 o
 -16   0  20       11.85        9.93      7.08 o
 -14   0  20        3.99       -4.29      4.29 o
 -12   0  20        0.25       -4.36      4.36 o
 -10   0  20      546.59      572.62     17.64 o
  -8   0  20        8.52        6.60      6.18 o
  -6   0  20      602.58      645.03     14.21 o
  -4   0  20       55.64       39.78      6.19 o
  -2   0  20       18.42       -1.51      3.92 o
   0   0  20        6.65       -5.34      5.34 o
   2   0  20      103.69      133.35      7.36 o
   4   0  20        0.07        0.51      4.43 o
   6   0  20      146.58      155.52      9.29 o
   8   0  20       33.40       39.01      6.00 o
  10   0  20        1.05       -5.06      5.06 o
  12   0  20        0.05       -2.86     10.25 o
  14   0  20        0.05        0.77      5.91 o
 -19   1  20        0.03       -9.25      9.25 o
 -18   1  20       22.78       23.21      5.38 o
 -17   1  20       13.73       10.12      3.85 o
 -16   1  20        0.02       -1.30      3.37 o
 -15   1  20        5.71        5.06      3.45 o
 -14   1  20       16.06       22.54      3.89 o
 -13   1  20       76.15       68.04      5.99 o
 -12   1  20      177.21      182.89      7.07 o
 -11   1  20       18.03       20.24      3.69 o
 -10   1  20      264.60      282.35      8.36 o
  -9   1  20       43.21       54.98      5.31 o
  -8   1  20       78.93       93.64      5.02 o
  -7   1  20        0.18        4.75      2.47 o
  -6   1  20       42.56       43.58      3.31 o
  -5   1  20        0.86        0.94      2.43 o
  -4   1  20       25.77       32.37      3.11 o
  -3   1  20        4.77        8.45      2.67 o
  -2   1  20       12.88        6.48      2.65 o
  -1   1  20        6.18        4.85      2.62 o
   0   1  20       10.32        6.25      2.63 o
   1   1  20        2.23        0.88      2.50 o
   2   1  20      175.69      179.23      5.50 o
   3   1  20       21.19       33.90      3.50 o
   4   1  20       77.44       75.64      4.11 o
   5   1  20       57.60       63.92      4.16 o
   6   1  20        3.78        1.30      2.87 o
   7   1  20        1.95        3.56      2.79 o
   8   1  20       12.82        9.73      3.02 o
   9   1  20       26.35       32.38      4.43 o
  10   1  20       18.59       19.93      4.07 o
  11   1  20        8.99       -0.50      5.56 o
  12   1  20        9.64        6.36      6.11 o
  13   1  20        2.17       -5.95      5.95 o
 -17   2  20       67.18       82.81     12.71 o
 -16   2  20        6.83       10.34      7.68 o
 -15   2  20       16.70       19.55      7.88 o
 -14   2  20       21.14       11.34      9.75 o
 -13   2  20        0.03       -4.07      5.90 o
 -12   2  20       20.19       23.38      7.86 o
 -11   2  20       50.36       56.04      8.73 o
 -10   2  20        2.67        5.75      6.23 o
  -9   2  20        0.43       -5.08      5.08 o
  -8   2  20       17.32       17.57      6.74 o
  -7   2  20       24.86       27.09      6.96 o
  -6   2  20       58.89       70.87      5.68 o
  -5   2  20       31.61       35.30      4.59 o
  -4   2  20      160.16      157.02      8.33 o
  -3   2  20       27.63       49.56      5.53 o
  -2   2  20       56.27       76.06      5.16 o
  -1   2  20       20.59       24.57      3.83 o
   0   2  20      150.42      153.17      6.88 o
   1   2  20       15.31       25.53      3.88 o
   2   2  20       27.61       22.69      3.89 o
   3   2  20        2.65        3.78      3.30 o
   4   2  20      161.70      157.78      7.96 o
   5   2  20       20.07       25.35      5.14 o
   6   2  20        3.47       -1.40      4.00 o
   7   2  20        6.65       -2.31      4.21 o
   8   2  20        2.25        0.64      4.26 o
   9   2  20       19.62       12.51      6.15 o
  10   2  20        0.01       -4.39      4.39 o
  11   2  20        0.05       -4.72      6.94 o
  12   2  20        4.80        5.23      5.14 o
 -15   3  20       10.29       15.37      5.94 o
 -14   3  20       13.19        8.16      5.63 o
 -13   3  20        0.63       -4.84      4.84 o
 -12   3  20        1.97       -4.52      4.73 o
 -11   3  20        4.66        7.02      5.23 o
 -10   3  20       20.67       19.63      5.75 o
  -9   3  20       43.51       42.86      6.88 o
  -8   3  20       97.44      127.11     16.05 o
  -7   3  20       18.97       23.72      5.93 o
  -6   3  20       53.46       45.98      6.71 o
  -5   3  20        8.14        9.96      5.30 o
  -4   3  20      149.37      177.31      9.10 o
  -3   3  20      156.71      202.35     10.86 o
  -2   3  20       14.44       42.01      6.50 o
  -1   3  20       51.32       59.23      7.12 o
   0   3  20        0.99       -4.05      4.44 o
   1   3  20       84.49       82.27      7.87 o
   2   3  20       10.77        8.18      5.12 o
   3   3  20       28.16       20.92     10.13 o
   4   3  20        0.15       -4.19      4.32 o
   5   3  20       29.90       21.06      7.10 o
   6   3  20       15.90       12.31      6.77 o
   7   3  20        7.07        5.10      6.25 o
   8   3  20       10.33       -0.99      6.28 o
   9   3  20        2.50        3.99      8.09 o
  10   3  20       23.63       11.65      7.38 o
 -11   4  20       61.30       76.24      9.24 o
 -10   4  20        3.71        0.22      4.76 o
  -9   4  20       25.96       17.00      5.96 o
  -8   4  20        8.20        9.39      5.31 o
  -7   4  20       73.12      105.68     18.25 o
  -6   4  20        2.79       21.00      5.74 o
  -5   4  20       29.75       45.83      6.73 o
  -4   4  20        6.57       23.78      5.85 o
  -3   4  20        3.67       12.98      5.20 o
  -2   4  20       48.38       65.55      7.03 o
  -1   4  20       13.80       17.17      4.69 o
   0   4  20        9.26       14.07      5.28 o
   1   4  20       54.51       56.03      6.88 o
   2   4  20        0.65        0.22      4.20 o
   3   4  20       11.97       13.36      5.26 o
   4   4  20       21.90       20.13      5.53 o
   5   4  20        1.37       -3.36      5.02 o
   6   4  20        8.61        5.12      5.78 o
 -17   0  21       42.88       47.88     13.26 o
 -15   0  21        5.35       -4.43      5.91 o
 -13   0  21       23.49       18.02      5.64 o
 -11   0  21        0.02        1.45      4.84 o
  -9   0  21      366.87      387.83     14.16 o
  -7   0  21       51.76       68.55      6.01 o
  -5   0  21        8.05       12.40      4.84 o
  -3   0  21       13.33        8.69      4.73 o
  -1   0  21        1.30       -4.03      4.03 o
   1   0  21       33.39       33.16      5.82 o
   3   0  21       72.43       71.41      7.36 o
   5   0  21      674.86      752.11     21.32 o
   7   0  21        2.19       -3.03      4.73 o
   9   0  21       57.14       76.12      8.54 o
  11   0  21        2.77        3.72      5.73 o
  13   0  21       13.36       21.21      7.00 o
 -18   1  21        0.31        1.26     11.46 o
 -17   1  21       11.16        4.15      4.49 o
 -16   1  21        1.55        2.89      3.33 o
 -15   1  21       19.14       16.87      3.80 o
 -14   1  21        0.02       -3.13      3.13 o
 -13   1  21        6.00        4.79      3.43 o
 -12   1  21      102.19      113.49      5.87 o
 -11   1  21      100.48      115.21      5.95 o
 -10   1  21      205.84      238.75      7.78 o
  -9   1  21      143.58      191.54      6.91 o
  -8   1  21       24.76       35.49      3.72 o
  -7   1  21       21.63       27.58      3.07 o
  -6   1  21        0.20       -2.35      2.35 o
  -5   1  21       30.24       28.60      3.27 o
  -4   1  21        7.96        2.20      2.76 o
  -3   1  21      303.90      309.61      7.71 o
  -2   1  21       17.17       74.39      5.37 o
  -1   1  21       95.01       98.68      5.06 o
   0   1  21       21.19       25.80      3.95 o
   1   1  21       68.66       76.67      4.81 o
   2   1  21       49.33       56.99      3.82 o
   3   1  21       16.44       26.76      3.25 o
   4   1  21       82.82       76.54      4.28 o
   5   1  21       15.49       16.82      3.19 o
   6   1  21       18.48       16.39      4.05 o
   7   1  21        0.92        1.74      4.26 o
   8   1  21       25.68       21.36      6.74 o
   9   1  21        9.15        8.18      5.98 o
  10   1  21        4.72       -0.10      5.66 o
  11   1  21        0.04       -5.65      5.65 o
  12   1  21        8.46        0.49      6.29 o
 -16   2  21        6.96       13.06      7.67 o
 -15   2  21       17.60       12.51      7.93 o
 -14   2  21       47.58       52.06     10.11 o
 -13   2  21       44.76       57.22     16.38 o
 -12   2  21        6.87        9.29      7.50 o
 -11   2  21        4.40        6.64      6.59 o
 -10   2  21        7.21        6.26     10.70 o
  -9   2  21        0.62       -3.22      5.96 o
  -8   2  21        1.46       -4.15      5.47 o
  -7   2  21       29.74       35.43     16.10 o
  -6   2  21        0.70        2.50      4.31 o
  -5   2  21       16.17       18.01      4.99 o
  -4   2  21       91.79       99.46      8.49 o
  -3   2  21       27.78       34.47      6.16 o
  -2   2  21       29.70       39.76      6.29 o
  -1   2  21       67.99       69.45      5.76 o
   0   2  21       17.35       21.81      4.26 o
   1   2  21       47.06       56.35      5.46 o
   2   2  21       33.06       29.97      4.64 o
   3   2  21       21.17       21.75      4.34 o
   4   2  21        0.56        2.77      3.66 o
   5   2  21        5.58        0.40      4.13 o
   6   2  21        7.55        1.79      4.34 o
   7   2  21        0.93       -3.80      4.20 o
   8   2  21        0.03       -4.24      4.24 o
   9   2  21        1.67       -4.15      4.15 o
  10   2  21        2.85       -4.60      4.60 o
  11   2  21        2.12        2.66      4.97 o
 -14   3  21        1.75        6.94      5.67 o
 -13   3  21        0.22       -1.67      5.22 o
 -12   3  21        7.91       -1.46      5.33 o
 -11   3  21        4.39       -4.20      5.22 o
 -10   3  21        0.34       -3.20      4.94 o
  -9   3  21        0.01       -4.50      4.50 o
  -8   3  21       28.18       22.54      6.20 o
  -7   3  21       11.17       14.47      5.44 o
  -6   3  21       17.08       19.08      5.82 o
  -5   3  21        0.03        1.11      4.92 o
  -4   3  21        4.91       -3.63      4.26 o
  -3   3  21       15.97       18.87      5.15 o
  -2   3  21        5.20        3.05      5.00 o
  -1   3  21        0.02       -4.51      4.51 o
   0   3  21        0.17       -4.49      4.49 o
   1   3  21       14.43       22.46      5.81 o
   2   3  21       14.73       21.87      5.87 o
   3   3  21        8.78        1.40      4.76 o
   4   3  21       68.98       78.09      9.79 o
   5   3  21       22.09       29.07      7.77 o
   6   3  21        5.82       -2.28      6.07 o
   7   3  21        0.31       -1.02      6.39 o
   8   3  21        5.67       -6.03      7.59 o
  -9   4  21        2.58       -4.78      4.78 o
  -8   4  21        6.01       -0.32      4.90 o
  -7   4  21        0.08       -1.27      4.93 o
  -6   4  21        9.73        2.15      5.35 o
  -5   4  21        0.30       -3.44      4.79 o
  -4   4  21       58.65       73.82      9.89 o
  -3   4  21       40.09       61.26      7.28 o
  -2   4  21        3.21       11.09      4.82 o
  -1   4  21        1.46        3.89      4.38 o
   0   4  21        0.18       -3.22      4.59 o
   1   4  21        4.18        0.43      4.81 o
   2   4  21        7.74        6.95      5.77 o
   3   4  21        3.59        4.98      5.10 o
   4   4  21       17.67       10.73      6.04 o
 -16   0  22        2.66       -1.26      9.09 o
 -14   0  22        4.51        3.71      6.02 o
 -12   0  22       99.10      105.42      8.51 o
 -10   0  22        8.96        6.49      4.96 o
  -8   0  22        7.11        9.36      5.00 o
  -6   0  22      176.81      184.89      8.93 o
  -4   0  22        0.08       -3.13      4.36 o
  -2   0  22        4.26       -4.52      4.52 o
   0   0  22       15.08       11.68      5.55 o
   2   0  22       37.14       22.18      5.84 o
   4   0  22       58.21       59.03      7.27 o
   6   0  22       21.36       20.49      6.67 o
   8   0  22       16.23       17.16      6.75 o
  10   0  22        7.30        4.94      6.42 o
 -16   1  22        0.99       11.37      7.83 o
 -15   1  22       19.71       15.30      3.71 o
 -14   1  22        2.34        3.05      3.33 o
 -13   1  22       68.53       73.31      4.99 o
 -12   1  22        1.52        6.73      3.65 o
 -11   1  22       47.86       55.30      4.47 o
 -10   1  22        9.41       13.04      3.47 o
  -9   1  22        9.20        8.65      3.27 o
  -8   1  22        0.30        4.49      3.13 o
  -7   1  22       50.69       49.10      3.90 o
  -6   1  22        0.88       -0.01      2.81 o
  -5   1  22       13.94        6.99      3.02 o
  -4   1  22       25.23       26.14      3.60 o
  -3   1  22       15.14       14.60      3.28 o
  -2   1  22        0.04       -0.83      2.99 o
  -1   1  22       27.54       21.82      3.45 o
   0   1  22       44.49       50.45      4.67 o
   1   1  22       52.41       62.03      4.29 o
   2   1  22      201.80      231.66      6.74 o
   3   1  22        9.07       20.89      6.04 o
   4   1  22       19.38       16.82      3.98 o
   5   1  22        8.95        4.75      4.05 o
   6   1  22       62.29       75.25      9.29 o
   7   1  22        1.72        1.04      5.51 o
   8   1  22        0.42       -5.38      5.38 o
   9   1  22       43.30       48.92      8.13 o
  10   1  22        1.39       -4.04      5.59 o
  11   1  22        7.70        2.68      6.36 o
 -15   2  22        0.67        3.52      7.89 o
 -14   2  22       58.50       67.13     10.72 o
 -13   2  22        0.00       -2.12      6.96 o
 -12   2  22       29.00       27.82      8.83 o
 -11   2  22       10.61       20.55      7.97 o
 -10   2  22       29.31       52.15      9.55 o
  -9   2  22       90.50      103.21     11.04 o
  -8   2  22        0.20        4.82      5.27 o
  -7   2  22       46.70       39.85      6.83 o
  -6   2  22       24.41       27.27      6.24 o
  -5   2  22      119.06      133.51     13.12 o
  -4   2  22       13.78       37.75      7.63 o
  -3   2  22       84.76       81.26      7.93 o
  -2   2  22        6.48       18.30      5.44 o
  -1   2  22        0.13       -1.33      3.45 o
   0   2  22        2.02        0.90      3.57 o
   1   2  22        4.11        2.94      3.72 o
   2   2  22       14.55       18.57      4.34 o
   3   2  22       15.10       16.79      4.29 o
   4   2  22        5.96        4.33      4.30 o
   5   2  22        6.76       -0.42      4.45 o
   6   2  22       79.03       97.16      7.99 o
   7   2  22       46.32       43.48      6.41 o
   8   2  22        9.26       11.22      5.39 o
   9   2  22        4.36       -0.26      4.87 o
 -12   3  22        8.94        9.73      5.86 o
 -11   3  22       14.43       10.75      6.49 o
 -10   3  22        3.71       -3.61      5.39 o
  -9   3  22        1.29       -0.94      5.43 o
  -8   3  22       63.46       67.76      8.15 o
  -7   3  22       24.26       39.60      6.91 o
  -6   3  22       14.54       17.29      5.90 o
  -5   3  22       30.93       44.96      7.01 o
  -4   3  22        1.30        3.67      4.53 o
  -3   3  22        5.12        8.86      4.77 o
  -2   3  22       38.42       43.07      6.85 o
  -1   3  22       24.02       32.37      6.46 o
   0   3  22       21.78       28.03      6.43 o
   1   3  22       11.73       12.06      5.60 o
   2   3  22       19.63       22.99      6.11 o
   3   3  22       10.22       12.99      5.60 o
   4   3  22       17.38       17.22      7.31 o
   5   3  22        9.37        4.87      6.67 o
   6   3  22        5.46        5.24      6.51 o
   7   3  22        8.33        4.67      6.80 o
  -5   4  22       13.45       38.81      7.56 o
  -4   4  22        1.08        8.39      7.98 o
  -3   4  22       14.06       17.04      5.79 o
  -2   4  22        3.27        6.32      4.84 o
  -1   4  22        0.67       -4.60      4.60 o
   0   4  22        1.45       -1.83      5.47 o
 -15   0  23       45.19       46.33      8.34 o
 -13   0  23       16.88       11.51      6.60 o
 -11   0  23        0.19        3.59      5.72 o
  -9   0  23       57.59       64.07      7.19 o
  -7   0  23       31.04       44.69      5.67 o
  -5   0  23       76.58       82.81      6.78 o
  -3   0  23       64.31       62.47      7.10 o
  -1   0  23        0.40       -4.36      4.36 o
   1   0  23       80.22       82.71      7.82 o
   3   0  23       40.94       40.93      7.53 o
   5   0  23        2.78       -2.17     11.86 o
   7   0  23       12.01        9.08      6.58 o
   9   0  23        1.00        3.90      6.06 o
 -15   1  23        2.21       -1.89      6.90 o
 -14   1  23        2.54       -1.10      3.87 o
 -13   1  23        4.89        3.12      3.27 o
 -12   1  23       60.01       61.50      5.90 o
 -11   1  23        0.46        2.93      3.17 o
 -10   1  23        1.10        1.20      3.44 o
  -9   1  23       14.82       15.41      3.38 o
  -8   1  23        4.38        6.32      3.18 o
  -7   1  23       34.06       32.84      3.76 o
  -6   1  23        0.03       -0.77      2.83 o
  -5   1  23       11.66       10.15      3.10 o
  -4   1  23        8.44        6.39      3.12 o
  -3   1  23       11.31        8.94      3.20 o
  -2   1  23        0.26       -2.79      2.79 o
  -1   1  23       62.53       68.03      4.34 o
   0   1  23       42.13       52.49      5.12 o
   1   1  23       33.01       36.66      4.16 o
   2   1  23       16.05       21.82      5.83 o
   3   1  23      106.65      111.36      6.22 o
   4   1  23        0.30        3.21      5.72 o
   5   1  23       33.26       39.42      7.76 o
   6   1  23       43.38       52.85      8.18 o
   7   1  23       12.71       14.17      6.85 o
   8   1  23        7.41        5.09      6.38 o
   9   1  23        8.25        1.34      6.15 o
 -13   2  23       41.91       56.59     10.26 o
 -12   2  23        9.59       21.00      8.38 o
 -11   2  23      272.97      342.79     28.87 o
 -10   2  23        0.66       17.54      7.65 o
  -9   2  23       79.70       86.07      9.08 o
  -8   2  23        2.68       11.28      5.89 o
  -7   2  23       29.50       27.05      6.64 o
  -6   2  23        5.59        8.06      5.04 o
  -5   2  23        0.19       -4.30      7.41 o
  -4   2  23       28.88       21.79      5.48 o
  -3   2  23        1.21        2.53      5.11 o
  -2   2  23        0.00        0.91      4.89 o
  -1   2  23        8.13       11.72      4.10 o
   0   2  23        8.89        4.72      3.93 o
   1   2  23       14.55       10.00      4.28 o
   2   2  23        8.99        3.87      4.53 o
   3   2  23       43.38       36.89      5.97 o
   4   2  23        5.52       11.03      4.86 o
   5   2  23       10.46        3.92      4.76 o
   6   2  23        0.20       -4.64      4.64 o
   7   2  23       19.07       11.63      6.25 o
   8   2  23       20.19       14.02      6.39 o
 -10   3  23        3.01       -2.90      5.44 o
  -9   3  23        6.41        4.35      5.78 o
  -8   3  23        1.17        2.88      6.51 o
  -7   3  23       88.45      108.18      9.65 o
  -6   3  23        0.77       21.49      7.32 o
  -5   3  23      147.24      201.50     13.90 o
  -4   3  23       36.30       70.43      7.16 o
  -3   3  23       84.03       91.96      7.77 o
  -2   3  23        0.21       13.10      5.80 o
  -1   3  23        8.94        3.17      5.24 o
   0   3  23        1.86       -0.50      5.28 o
   1   3  23        5.15       -1.51      4.96 o
   2   3  23       15.22        9.55      5.65 o
   3   3  23       26.99       35.47      8.22 o
   4   3  23        9.14        9.54      6.86 o
 -14   0  24        9.77        5.56      6.94 o
 -12   0  24       35.70       41.47      8.84 o
 -10   0  24       88.50      106.12      9.95 o
  -8   0  24        3.66        6.43      5.82 o
  -6   0  24       41.85       43.46      7.33 o
  -4   0  24       42.29       42.28      7.30 o
  -2   0  24        0.11       -5.08      5.08 o
   0   0  24        9.49        7.09      6.17 o
   2   0  24       25.60       41.90     12.64 o
   4   0  24      132.77      155.98     11.84 o
   6   0  24       12.73       37.07     12.21 o
   8   0  24       23.40       12.45      6.92 o
 -13   1  24        1.71        4.51      7.49 o
 -12   1  24       11.00        7.86      6.57 o
 -11   1  24        6.67        9.44      4.81 o
 -10   1  24       15.37       14.94      4.13 o
  -9   1  24        4.66        2.51      3.76 o
  -8   1  24        6.85        9.48      3.90 o
  -7   1  24        1.56        1.45      3.67 o
  -6   1  24       53.16       57.82      4.92 o
  -5   1  24        0.07        3.28      3.52 o
  -4   1  24       31.84       22.86      4.27 o
  -3   1  24        4.17        1.98      3.73 o
  -2   1  24       11.37        4.96      3.73 o
  -1   1  24       14.16       13.28      3.85 o
   0   1  24        2.33        5.27      4.85 o
   1   1  24       53.47       60.26      7.73 o
   2   1  24       37.39       35.95      7.24 o
   3   1  24        1.18        7.12      6.21 o
   4   1  24        9.56       10.20      6.46 o
   5   1  24       62.02       60.70      8.68 o
   6   1  24        4.32        2.84      6.54 o
   7   1  24        1.85       -5.69      5.69 o
 -12   2  24        1.17       -3.42     11.96 o
 -11   2  24       19.38       19.88      6.89 o
 -10   2  24        0.04        7.58      6.23 o
  -9   2  24        0.61       -5.14      5.14 o
  -8   2  24       33.39       27.97      7.18 o
  -7   2  24        2.18       -4.81      8.30 o
  -6   2  24       18.18        5.81      9.12 o
  -5   2  24        1.11       -0.01      6.00 o
  -4   2  24       69.18       62.28      7.18 o
  -3   2  24       12.62       13.57      6.00 o
  -2   2  24        4.50       -3.17      5.14 o
  -1   2  24        0.61        4.79      5.55 o
   0   2  24        7.31        1.35      4.04 o
   1   2  24        1.23        0.26      3.94 o
   2   2  24       29.53       28.93      5.83 o
   3   2  24        0.32        4.54      4.82 o
   4   2  24        0.36       -1.50      4.61 o
   5   2  24        2.36       -4.31      4.52 o
   6   2  24        4.50       -2.91      6.08 o
  -7   3  24        2.36        8.35      6.81 o
  -6   3  24        0.76       -1.17      7.44 o
  -5   3  24       14.39       17.50      8.39 o
  -4   3  24        2.87        6.43      5.15 o
  -3   3  24        0.98       -0.73      4.79 o
  -2   3  24        2.63       -2.06      5.86 o
  -1   3  24        6.18       -0.72      5.33 o
   0   3  24       23.42       21.75      7.71 o
 -11   0  25        0.29        3.70      7.16 o
  -9   0  25        6.95       13.15      6.36 o
  -7   0  25        3.77        6.89      5.67 o
  -5   0  25        3.84       -3.37      5.45 o
  -3   0  25       35.32       37.53      7.44 o
  -1   0  25        2.29       -5.64      5.64 o
   1   0  25        0.48        3.30      5.95 o
   3   0  25        0.20       -2.12      6.27 o
   5   0  25       20.16       23.40      7.43 o
 -11   1  25        5.75        1.39      6.04 o
 -10   1  25       64.77       67.91      8.71 o
  -9   1  25        3.37       11.16      5.88 o
  -8   1  25        0.08        3.30      5.46 o
  -7   1  25        1.21       -0.82      5.24 o
  -6   1  25        0.90       -4.60      4.60 o
  -5   1  25       19.84       20.28      5.71 o
  -4   1  25        7.07        2.40      5.66 o
  -3   1  25        0.47       -4.61      5.23 o
  -2   1  25        7.87       -4.16      5.35 o
  -1   1  25        7.80        4.79      6.17 o
   0   1  25        1.32       -3.00      4.57 o
   1   1  25        0.02        0.84      5.87 o
   2   1  25       11.33       13.58      6.58 o
   3   1  25        5.24       -1.34      5.98 o
   4   1  25       93.60      111.82     10.80 o
   5   1  25       40.69       55.00      8.78 o
  -9   2  25       22.95       27.55      9.11 o
  -8   2  25       32.42       38.00      7.82 o
  -7   2  25        2.45       11.64      6.34 o
  -6   2  25       30.36       29.72      7.23 o
  -5   2  25        0.01        0.88      5.11 o
  -4   2  25       27.64       26.77      6.10 o
  -3   2  25       18.68       25.27      6.75 o
  -2   2  25       27.84       38.23      7.26 o
  -1   2  25       24.06       22.62      6.77 o
   0   2  25        0.13       -1.19      4.17 o
   1   2  25       24.18       14.09      5.50 o
   2   2  25        8.82       13.68      5.46 o
   3   2  25        4.46        9.04      6.98 o
  -8   0  26       29.39       34.00      9.25 o
  -6   0  26        0.40       -0.83      5.80 o
  -4   0  26       28.63       34.54      7.49 o
  -2   0  26        0.06       -5.60      5.60 o
   0   0  26       15.02        7.03      6.59 o
   2   0  26       31.00       45.68     10.00 o
  -8   1  26       10.59       10.23      6.13 o
  -7   1  26        1.87        4.30      5.54 o
  -6   1  26       35.93       32.28      6.51 o
  -5   1  26        0.63        3.53      5.35 o
  -4   1  26        1.00       -4.91      4.91 o
  -3   1  26        3.70        0.70      5.97 o
  -2   1  26        5.40        2.60      6.36 o
  -1   1  26        6.00       -3.40      4.88 o
   0   1  26        5.53       -5.60      5.60 o
   1   1  26       18.35       17.67      7.16 o
 
